# Supplementary material for: Bispuupehenone from the South Chinese Sea sponge Dysidea sp
Source: Acta Crystallogr Sect E Struct Rep Online. 2008 Apr 30;64(Pt 5):o946–7. doi: 10.1107/S1600536808011987 (PMC2961175; doi:10.1107/S1600536808011987)
Supplement: Supplementary file 2 [file e-64-0o946-Isup2.hkl]

#
# h,k,l, Fc-squared, Fo-squared, sigma(Fo-squared) and status flag
#
data_I
_shelx_title ' cd27286 in P4(1)2(1)2'
_shelx_refln_list_code          4
_shelx_F_calc_maximum      204.83
_exptl_crystal_F_000      1416.00
_reflns_d_resolution_high  0.7832

loop_
_symmetry_equiv_pos_as_xyz
'x, y, z'
'-x, -y, z+1/2'
'-y+1/2, x+1/2, z+1/4'
'y+1/2, -x+1/2, z+3/4'
'-x+1/2, y+1/2, -z+1/4'
'x+1/2, -y+1/2, -z+3/4'
'y, x, -z'
'-y, -x, -z+1/2'

_cell_length_a    13.5981
_cell_length_b    13.5981
_cell_length_c    18.7260
_cell_angle_alpha  90.000
_cell_angle_beta   90.000
_cell_angle_gamma  90.000

_shelx_F_squared_multiplier     1.000

loop_
_refln_index_h
_refln_index_k
_refln_index_l
_refln_F_squared_calc
_refln_F_squared_meas
_refln_F_squared_sigma
_refln_observed_status
   1   1   0    12232.93    13754.01   1200.05 o
   0   2   0    36394.41    34253.18   1527.67 o
   1   2   0     1237.26     1074.96     37.39 o
   2   2   0     3361.09     4335.18    168.27 o
   1   3   0     5305.29     5346.85     78.35 o
   2   3   0    17591.22    21229.51    873.73 o
   3   3   0      416.29      404.47     18.24 o
   0   4   0       58.85       71.61      5.29 o
   1   4   0     3308.08     3406.82     77.67 o
   2   4   0     3316.88     3530.48     78.40 o
   3   4   0     3203.35     3846.44    130.33 o
   4   4   0     2750.59     3830.23    173.34 o
   1   5   0     3002.26     3019.59     57.74 o
   2   5   0     1120.03     1069.94     30.19 o
   3   5   0     5477.43     6188.04    186.73 o
   4   5   0     6359.63     7867.69    333.13 o
   5   5   0      705.65      754.46     42.12 o
   0   6   0     7689.01     8208.64    113.78 o
   1   6   0      303.57      289.13      7.91 o
   2   6   0     1891.56     1900.28     64.81 o
   3   6   0        0.99        1.15      3.11 o
   4   6   0      135.32      183.52      8.44 o
   5   6   0        1.13        0.44      3.62 o
   6   6   0        7.84        9.61      5.70 o
   1   7   0      139.01      121.24      6.38 o
   2   7   0      515.58      548.20     16.56 o
   3   7   0     4473.52     4570.26    157.70 o
   4   7   0     3556.99     4161.07    156.68 o
   5   7   0       58.48       83.13      7.21 o
   6   7   0        0.93        3.00      4.09 o
   7   7   0      291.64      304.73     22.91 o
   0   8   0      663.25      704.15     18.11 o
   1   8   0      466.87      438.56     13.42 o
   2   8   0     1072.05     1086.90     29.70 o
   3   8   0       11.99        8.71      4.01 o
   4   8   0       80.92       89.18      7.62 o
   5   8   0      783.66      857.26     37.11 o
   6   8   0      124.91      140.06      9.47 o
   7   8   0      318.32      347.86     13.04 o
   8   8   0       35.21       50.30     12.04 o
   1   9   0      226.32      217.10     11.96 o
   2   9   0       93.18      105.84      9.38 o
   3   9   0      373.45      372.30     15.24 o
   4   9   0       72.14       66.58      8.47 o
   5   9   0        2.24        3.38      5.43 o
   6   9   0       30.00       33.90      7.57 o
   7   9   0      113.94      133.78     12.47 o
   8   9   0      192.63      230.92     15.23 o
   9   9   0      518.00      647.18     45.75 o
   0  10   0     2382.88     2390.26     68.88 o
   1  10   0     1382.49     1395.42     40.81 o
   2  10   0      364.94      356.46     14.33 o
   3  10   0       86.92       98.13     10.55 o
   4  10   0      984.32      954.13     55.27 o
   5  10   0      126.11      148.14     11.50 o
   6  10   0      113.74      112.16     10.72 o
   7  10   0      295.22      356.20     20.80 o
   8  10   0       83.19       90.27     12.89 o
   9  10   0       30.30       44.01     13.09 o
  10  10   0      301.69      507.01     66.37 o
   1  11   0      295.05      311.10     17.71 o
   2  11   0       49.51       55.94      8.39 o
   3  11   0       65.62       70.85      9.94 o
   4  11   0      382.30      361.91     18.20 o
   5  11   0       74.80       82.97     10.57 o
   6  11   0       72.51      101.26     12.68 o
   7  11   0        5.13        2.87      7.71 o
   8  11   0        2.46        2.67      8.73 o
   9  11   0        0.20        0.64     10.92 o
  10  11   0        5.65        9.00     12.35 o
  11  11   0        1.50        1.40     16.75 o
   0  12   0       38.65       29.38     10.07 o
   1  12   0      157.92      144.75     11.82 o
   2  12   0      187.23      174.40     13.59 o
   3  12   0        9.83        8.86      6.72 o
   4  12   0        0.73        5.15      6.53 o
   5  12   0      302.27      244.41     17.29 o
   6  12   0      375.59      357.82     22.33 o
   7  12   0        0.57       -0.27      8.89 o
   8  12   0       19.80       15.26     11.70 o
   9  12   0       10.07        7.99     13.77 o
  10  12   0        7.93        8.73     15.31 o
  11  12   0        0.50       -7.88     13.06 o
  12  12   0       14.17        4.98     21.38 o
   1  13   0        0.06        2.31      6.00 o
   2  13   0        0.22       -0.63      5.84 o
   3  13   0       20.09       29.46      8.65 o
   4  13   0        0.53       -0.34      7.26 o
   5  13   0       64.40       60.31     11.56 o
   6  13   0        1.80        0.06      8.76 o
   7  13   0      106.10      104.60     15.09 o
   8  13   0       58.09       60.97     17.01 o
   9  13   0       18.54        8.69     14.87 o
  10  13   0        0.65        2.95     15.57 o
  11  13   0       21.12       26.25     18.91 o
   0  14   0       74.33       58.39     27.64 o
   1  14   0      136.90       69.30     21.37 o
   2  14   0       23.00       22.32      8.89 o
   3  14   0       69.99       56.92     15.68 o
   4  14   0        0.41        4.87      8.19 o
   5  14   0       15.39       14.59      9.41 o
   6  14   0       45.46       39.95     13.26 o
   7  14   0       10.13       10.68     12.38 o
   8  14   0       39.90       41.02     17.66 o
   9  14   0        3.78        9.62     16.27 o
  10  14   0        2.69        9.05     18.04 o
   1  15   0        1.43       -0.33      6.82 o
   2  15   0       63.90       35.27     13.21 o
   3  15   0       39.84       28.96      9.88 o
   4  15   0        0.07        2.34      8.60 o
   5  15   0       10.47       10.27     10.54 o
   6  15   0       13.09        9.88     13.11 o
   7  15   0       16.90       15.40     16.89 o
   8  15   0       57.35       49.77     22.58 o
   0  16   0        0.03       13.96     17.15 o
   1  16   0        3.64       10.02      8.66 o
   2  16   0       16.56        1.42      7.96 o
   3  16   0       17.63        5.82      9.25 o
   4  16   0       42.89       28.96     11.88 o
   5  16   0        5.20        1.53     11.06 o
   6  16   0        0.92       -4.02     13.19 o
   1  17   0       31.21       16.16     11.50 o
   2  17   0        7.13        3.56      9.96 o
   3  17   0        2.34       -1.21      9.75 o
   0   1   1    13024.35    11936.47    299.74 o
   1   1   1      400.42      273.12     41.90 o
   0   2   1    31060.95    29144.83    873.99 o
   1   2   1    15086.41    15273.99    440.13 o
   2   2   1    41954.86    47228.69   2794.79 o
   0   3   1      501.26      488.56     19.69 o
   1   3   1     1657.21     1590.14     30.01 o
   2   3   1     7303.03     8109.81    258.09 o
   3   3   1    25149.96    30697.36   1377.13 o
   0   4   1    11034.50    10764.46    184.29 o
   1   4   1     6763.72     6946.48    114.15 o
   2   4   1      536.80      488.55     15.35 o
   3   4   1      573.10      647.55     20.66 o
   4   4   1     7505.65     9167.82    397.95 o
   0   5   1    16946.83    17681.99    328.73 o
   1   5   1     2992.66     2927.94     62.41 o
   2   5   1     3737.20     3886.15     85.77 o
   3   5   1      562.28      572.75     17.36 o
   4   5   1     1186.97     1334.85     41.29 o
   5   5   1       64.21       89.33      6.30 o
   0   6   1     1058.25     1050.26     28.84 o
   1   6   1      524.91      454.06      9.93 o
   2   6   1     2462.27     2553.91     68.83 o
   3   6   1       63.48       62.92      3.69 o
   4   6   1     2671.05     3088.40     97.43 o
   5   6   1      632.30      706.32     17.67 o
   6   6   1      657.35      766.00     24.91 o
   0   7   1     3902.58     3974.89     61.87 o
   1   7   1     4653.37     4783.08     53.37 o
   2   7   1     1010.96     1034.81     13.43 o
   3   7   1      536.11      562.65     20.48 o
   4   7   1     2059.01     2245.75     55.91 o
   5   7   1      740.59      796.10     22.24 o
   6   7   1      248.86      282.62      7.50 o
   7   7   1      117.08      118.90      8.10 o
   0   8   1        0.31        5.50      3.30 o
   1   8   1       58.76       62.81      3.71 o
   2   8   1      253.53      278.72      7.80 o
   3   8   1       40.68       42.41      3.96 o
   4   8   1      347.32      366.91     12.85 o
   5   8   1      310.28      331.41     11.22 o
   6   8   1      816.63      975.19     27.04 o
   7   8   1      110.46      131.08      7.19 o
   8   8   1        0.14       -0.73      5.72 o
   0   9   1      740.36      775.16     16.43 o
   1   9   1      179.63      177.01      6.74 o
   2   9   1      516.27      478.43     10.01 o
   3   9   1      379.50      368.21     12.08 o
   4   9   1      717.88      659.54     29.08 o
   5   9   1      256.09      277.65     11.51 o
   6   9   1      367.28      364.57     10.86 o
   7   9   1       64.50       85.67      6.82 o
   8   9   1      137.43      154.78      8.94 o
   9   9   1       36.80       41.81     10.78 o
   0  10   1      729.93      664.58     21.33 o
   1  10   1      218.91      214.83      8.81 o
   2  10   1       13.23       13.28      4.09 o
   3  10   1      655.90      645.77     15.39 o
   4  10   1      437.19      398.39     16.11 o
   5  10   1      423.18      441.62     15.02 o
   6  10   1      714.36      751.09     15.32 o
   7  10   1      436.54      478.01     14.09 o
   8  10   1        1.61        1.93      5.49 o
   9  10   1       51.18       67.76      9.84 o
  10  10   1       96.08      108.12     22.40 o
   0  11   1      369.73      309.74     16.42 o
   1  11   1      202.00      218.55      9.35 o
   2  11   1       39.76       35.44      5.16 o
   3  11   1       52.02       49.80      5.86 o
   4  11   1       20.66       22.75      5.41 o
   5  11   1      164.25      179.86     10.13 o
   6  11   1      356.92      358.22     12.35 o
   7  11   1       40.93       37.58      7.34 o
   8  11   1      105.93      113.51     10.43 o
   9  11   1       45.76       53.12      9.92 o
  10  11   1        5.82        6.39      8.56 o
  11  11   1       52.74       41.14     15.13 o
   0  12   1       49.57       35.75      7.30 o
   1  12   1      396.73      361.50     16.52 o
   2  12   1       92.16       90.90      7.68 o
   3  12   1       57.60       46.27      6.16 o
   4  12   1      125.64      135.88      9.33 o
   5  12   1      342.96      325.51     20.20 o
   6  12   1       23.71       28.80      7.31 o
   7  12   1       52.18       52.89      8.77 o
   8  12   1        6.43        1.59      7.64 o
   9  12   1        0.97       -4.03      9.26 o
  10  12   1       14.54       19.19     10.52 o
  11  12   1        1.06       -2.06      9.27 o
  12  12   1       32.53       20.66     16.92 o
   0  13   1       12.03       19.65      7.92 o
   1  13   1       39.36       42.53      6.68 o
   2  13   1        6.73       -0.23      4.03 o
   3  13   1        8.22        4.23      4.76 o
   4  13   1       20.24       20.99      6.17 o
   5  13   1       26.17       17.81      6.06 o
   6  13   1       33.86       25.40      6.97 o
   7  13   1       22.00       20.37      8.64 o
   8  13   1       30.48       37.01     11.18 o
   9  13   1        6.38        4.10     10.20 o
  10  13   1       15.30       14.54     11.11 o
  11  13   1        9.51        8.85     11.78 o
   0  14   1       44.39       25.35      9.52 o
   1  14   1        0.53       -1.31      4.33 o
   2  14   1       58.84       33.85      6.34 o
   3  14   1       52.08       42.96      7.31 o
   4  14   1        0.54       -4.51      4.75 o
   5  14   1       66.93       56.89      8.98 o
   6  14   1        0.12       -0.90      7.42 o
   7  14   1      130.40      117.96     13.62 o
   8  14   1       89.35       88.88     15.04 o
   9  14   1        1.00       -1.72     11.69 o
  10  14   1       13.33        6.35     13.27 o
   0  15   1       13.51        6.30      8.34 o
   1  15   1       65.17       38.99     10.87 o
   2  15   1       12.78        6.97      5.66 o
   3  15   1       13.96        9.29      6.25 o
   4  15   1        4.94        3.85      6.58 o
   5  15   1       15.55       10.05      7.55 o
   6  15   1       13.86       13.30     10.04 o
   7  15   1       57.70       60.25     12.89 o
   8  15   1      111.83      126.15     19.57 o
   0  16   1        3.39       -0.76      8.06 o
   1  16   1        0.32       -2.99      4.59 o
   2  16   1        9.45        6.45      6.50 o
   3  16   1        7.26        5.96      6.67 o
   4  16   1       22.55       12.70      7.25 o
   5  16   1       13.87        9.06      8.90 o
   6  16   1        6.22        0.10     10.42 o
   0  17   1       21.42       10.85     10.41 o
   1  17   1       13.70        1.74      6.70 o
   2  17   1       39.72       12.60      7.51 o
   3  17   1       44.40       18.27      7.73 o
   0   1   2     3904.37     3517.55    114.06 o
   1   1   2     7686.16     6994.73    210.95 o
   0   2   2    11414.32    11733.98    340.94 o
   1   2   2      804.07      724.51     24.81 o
   2   2   2     6678.02     5951.86    671.90 o
   0   3   2       91.30       88.11      5.30 o
   1   3   2     2697.75     2563.77     50.53 o
   2   3   2     3860.25     4229.57    115.08 o
   3   3   2        0.42       -1.38      1.97 o
   0   4   2      727.97      646.21     25.65 o
   1   4   2     3690.74     3677.23    111.19 o
   2   4   2      787.49      829.51     25.63 o
   3   4   2      401.66      379.86     11.38 o
   4   4   2      443.26      474.58     23.21 o
   0   5   2     1141.43     1112.55     30.31 o
   1   5   2     1050.87     1041.32     30.17 o
   2   5   2      317.35      345.92      8.98 o
   3   5   2      125.46      136.39      4.36 o
   4   5   2     1716.38     2027.40     65.31 o
   5   5   2      277.71      307.90     21.42 o
   0   6   2     5006.84     5045.23     80.46 o
   1   6   2     2653.45     2866.02     56.66 o
   2   6   2      490.61      479.79     13.16 o
   3   6   2     1515.68     1723.51     40.46 o
   4   6   2      210.15      258.05      6.15 o
   5   6   2      168.83      202.47      7.09 o
   6   6   2      530.36      600.87     49.07 o
   0   7   2      791.52      778.13     15.44 o
   1   7   2     1245.38     1364.55     24.77 o
   2   7   2     6072.11     6493.79    126.04 o
   3   7   2      178.89      147.18      5.43 o
   4   7   2      136.59      162.29      5.59 o
   5   7   2        1.01        2.83      2.63 o
   6   7   2      418.36      432.12     18.09 o
   7   7   2      221.30      234.76     13.18 o
   0   8   2     1273.56     1331.16     34.56 o
   1   8   2      169.00      154.66      6.28 o
   2   8   2      812.34      842.10     16.95 o
   3   8   2     2437.35     2467.70     58.19 o
   4   8   2       95.04       98.58      4.95 o
   5   8   2      660.97      723.61     21.17 o
   6   8   2       43.20       47.62      4.95 o
   7   8   2      113.93      120.29      6.97 o
   8   8   2       45.82       33.88      7.26 o
   0   9   2        9.51        7.89      4.73 o
   1   9   2      286.15      280.37      8.27 o
   2   9   2      249.00      218.13      7.72 o
   3   9   2      247.74      266.66      8.24 o
   4   9   2      765.00      730.91     14.41 o
   5   9   2       63.77       76.50      5.81 o
   6   9   2       91.21      112.66      7.20 o
   7   9   2      112.22      145.55      8.58 o
   8   9   2      388.79      485.91     13.95 o
   9   9   2        4.49        6.40      8.03 o
   0  10   2      255.51      237.25     22.81 o
   1  10   2       59.35       52.39      5.56 o
   2  10   2       22.80       22.07      4.35 o
   3  10   2      116.12      122.18      7.41 o
   4  10   2      455.31      449.76     12.23 o
   5  10   2      151.81      149.23      7.88 o
   6  10   2      250.80      273.54     11.42 o
   7  10   2       26.78       36.29      6.33 o
   8  10   2      271.12      303.80     14.65 o
   9  10   2       54.41       60.11      8.98 o
  10  10   2       33.72       34.98     12.01 o
   0  11   2       82.35       67.40      8.51 o
   1  11   2      121.73      146.65      8.69 o
   2  11   2      241.29      251.71     10.61 o
   3  11   2       36.27       40.96      5.81 o
   4  11   2      193.82      192.54     10.27 o
   5  11   2      329.73      302.50     11.98 o
   6  11   2      135.89      147.37     10.18 o
   7  11   2       72.43       80.92      8.58 o
   8  11   2       36.95       43.06      8.60 o
   9  11   2       34.36       41.24      8.86 o
  10  11   2       39.80       51.33     10.22 o
  11  11   2        7.17        2.53     11.63 o
   0  12   2       87.03       74.95     10.70 o
   1  12   2       36.00       33.53      6.27 o
   2  12   2      127.05      136.77      8.80 o
   3  12   2       95.58       82.59      7.55 o
   4  12   2       17.76       19.81      5.04 o
   5  12   2       89.21       82.16      8.17 o
   6  12   2      116.29      104.11      9.69 o
   7  12   2       22.76       17.33      7.89 o
   8  12   2       27.83       20.05      8.07 o
   9  12   2        4.69        2.68      8.83 o
  10  12   2        0.57        2.06      9.20 o
  11  12   2       15.63       22.20     10.89 o
  12  12   2       11.99       11.52     17.92 o
   0  13   2        2.03        0.05      6.15 o
   1  13   2       37.72       32.48      5.96 o
   2  13   2      395.08      398.17     16.29 o
   3  13   2      135.20      117.18     11.27 o
   4  13   2       46.33       43.01      7.17 o
   5  13   2        0.48        0.15      5.37 o
   6  13   2       12.75       12.33      6.81 o
   7  13   2       48.38       41.84      9.34 o
   8  13   2       54.48       50.85     11.41 o
   9  13   2      140.04      109.38     14.84 o
  10  13   2       18.21       13.06     12.35 o
  11  13   2       11.24       20.51     12.04 o
   0  14   2       55.12       37.60     11.27 o
   1  14   2       32.05       23.82      5.70 o
   2  14   2       15.60        9.74      5.06 o
   3  14   2       23.44       14.00      6.00 o
   4  14   2       27.59       30.58      7.68 o
   5  14   2       20.80       16.45      8.10 o
   6  14   2        4.14        4.60      9.01 o
   7  14   2       25.80       31.22     10.99 o
   8  14   2        2.11        4.46      9.62 o
   9  14   2       26.92       21.45     13.48 o
  10  14   2       33.26       35.39     13.89 o
   0  15   2        7.09       -0.28      7.50 o
   1  15   2       23.79       12.92      5.74 o
   2  15   2       38.57       27.12      6.68 o
   3  15   2        4.75        1.13      5.88 o
   4  15   2       77.52       51.65      8.77 o
   5  15   2       50.83       36.34      9.37 o
   6  15   2       72.70       68.02     12.69 o
   7  15   2       71.08       55.32     13.42 o
   8  15   2       29.47       34.10     13.85 o
   0  16   2       38.42       29.96     11.01 o
   1  16   2       20.00       10.82      6.14 o
   2  16   2        3.67       -0.32      5.95 o
   3  16   2       63.24       29.89      8.02 o
   4  16   2        2.34        5.31      7.31 o
   5  16   2       73.90       67.34     13.52 o
   6  16   2        2.86       -0.19     10.13 o
   0  17   2       12.50        2.95      7.96 o
   1  17   2        9.59        4.99      6.57 o
   2  17   2        3.10        5.59      7.32 o
   3  17   2        6.87        5.54      6.94 o
   0   1   3     3869.01     3546.91     79.00 o
   1   1   3     9101.64     8694.08    242.78 o
   0   2   3      544.07      534.68     10.41 o
   1   2   3     9150.50     9189.60    265.76 o
   2   2   3     3475.53     3430.47     92.47 o
   0   3   3       37.55       54.64      3.37 o
   1   3   3     1326.90     1310.63     39.03 o
   2   3   3     2072.23     2063.65     42.75 o
   3   3   3      217.63      239.10     22.70 o
   0   4   3      664.34      575.56     13.16 o
   1   4   3     2894.46     2971.46     79.83 o
   2   4   3     1831.10     1707.53     44.64 o
   3   4   3      131.66      124.69      3.98 o
   4   4   3     5306.71     5530.18    326.42 o
   0   5   3     1149.83     1184.06     28.44 o
   1   5   3      435.27      509.97     14.70 o
   2   5   3     2138.18     2292.06     54.80 o
   3   5   3     1025.52      976.54     36.82 o
   4   5   3     1003.68     1043.61     34.46 o
   5   5   3      426.85      451.09     22.10 o
   0   6   3      370.34      351.36     10.28 o
   1   6   3      192.35      203.07      5.77 o
   2   6   3      529.98      421.42     18.23 o
   3   6   3      676.93      709.52     21.87 o
   4   6   3       71.44       56.83      3.56 o
   5   6   3      245.11      251.95      8.34 o
   6   6   3       75.46       75.46      6.38 o
   0   7   3      188.86      164.42      8.75 o
   1   7   3      468.03      576.07     12.19 o
   2   7   3     2865.21     3051.04     87.03 o
   3   7   3     1101.02     1130.76     28.88 o
   4   7   3      150.88      152.69      6.21 o
   5   7   3      263.53      244.46      9.53 o
   6   7   3       30.84       30.54      4.18 o
   7   7   3      510.15      524.23     27.37 o
   0   8   3       24.11       19.43      5.30 o
   1   8   3       63.49       61.22      4.57 o
   2   8   3      622.24      610.62     22.18 o
   3   8   3      411.86      422.69     12.15 o
   4   8   3      278.73      305.86      8.71 o
   5   8   3      399.57      399.10      9.86 o
   6   8   3      140.99      162.98      7.46 o
   7   8   3      603.37      666.02     19.64 o
   8   8   3       61.11       81.21     11.66 o
   0   9   3       14.59        9.06      5.08 o
   1   9   3        9.73       12.53      3.63 o
   2   9   3       73.03       76.26      5.60 o
   3   9   3      239.20      244.03      7.90 o
   4   9   3        0.83        1.17      3.23 o
   5   9   3      686.60      632.28     29.60 o
   6   9   3       43.63       58.30      5.69 o
   7   9   3      218.46      272.64     10.99 o
   8   9   3       29.44       34.28      6.79 o
   9   9   3      431.47      533.31     22.77 o
   0  10   3      372.48      337.31     14.96 o
   1  10   3      569.83      528.72     13.18 o
   2  10   3        6.90        3.66      4.01 o
   3  10   3      246.36      239.55     10.03 o
   4  10   3       62.59       62.16      6.07 o
   5  10   3       92.61      103.13      7.69 o
   6  10   3      125.99      140.83      9.29 o
   7  10   3      458.14      486.23     21.17 o
   8  10   3       44.08       46.75      8.11 o
   9  10   3       88.63       99.36     10.45 o
  10  10   3       12.12        7.22     11.00 o
   0  11   3     1840.95     1860.35     55.69 o
   1  11   3      214.95      203.98     10.75 o
   2  11   3        9.09        5.88      4.26 o
   3  11   3      194.43      193.12     10.14 o
   4  11   3      189.43      192.10     11.16 o
   5  11   3       76.60       79.79      7.47 o
   6  11   3      275.40      295.00     13.99 o
   7  11   3       59.33       77.49      9.27 o
   8  11   3      123.50      128.40     11.25 o
   9  11   3       87.89       94.48     11.10 o
  10  11   3       52.82       63.47     10.92 o
  11  11   3        0.07       -2.90     11.57 o
   0  12   3      102.15      101.39     12.18 o
   1  12   3      439.93      424.36     15.85 o
   2  12   3      120.39      134.31      9.64 o
   3  12   3       90.95      115.66      9.23 o
   4  12   3        1.85        2.24      4.50 o
   5  12   3       25.84       20.48      5.73 o
   6  12   3       30.88       32.53      7.64 o
   7  12   3      135.16      138.91     12.76 o
   8  12   3       37.96       38.10      9.55 o
   9  12   3       79.01       89.76     12.43 o
  10  12   3        9.56        8.39      9.18 o
  11  12   3       39.94       40.84     11.76 o
  12  12   3       23.66       30.10     19.49 o
   0  13   3        4.20       11.13      7.24 o
   1  13   3       21.90       22.76      5.83 o
   2  13   3      267.64      236.44     15.14 o
   3  13   3      208.21      194.73     14.14 o
   4  13   3      123.22      100.02      9.25 o
   5  13   3       36.96       39.47      8.11 o
   6  13   3      194.65      190.15     16.08 o
   7  13   3        1.76        2.70      8.51 o
   8  13   3        0.60       -1.53      8.95 o
   9  13   3       10.62       27.44     11.35 o
  10  13   3        9.98       11.56     11.81 o
  11  13   3       14.43       12.57     12.92 o
   0  14   3       55.95       40.53     14.22 o
   1  14   3       81.83       66.98      8.88 o
   2  14   3       42.88       31.28      6.44 o
   3  14   3       58.28       58.43      8.06 o
   4  14   3       16.64       18.71      6.99 o
   5  14   3       43.15       45.37     10.22 o
   6  14   3       19.50       19.89      9.09 o
   7  14   3       80.28       68.96     13.19 o
   8  14   3       36.95       30.07     12.34 o
   9  14   3       12.42        8.21     12.62 o
  10  14   3       15.79       17.94     15.27 o
   0  15   3       39.02       16.17      8.38 o
   1  15   3       37.48       25.66      6.77 o
   2  15   3       15.14        7.91      6.04 o
   3  15   3       50.79       41.40      8.38 o
   4  15   3       84.36       52.32      9.41 o
   5  15   3       25.51       17.47      9.22 o
   6  15   3       78.49       63.00     12.61 o
   7  15   3       31.21       34.35     12.10 o
   8  15   3        3.51        7.75     12.26 o
   0  16   3       51.07       21.22     10.32 o
   1  16   3       30.46       19.54      6.47 o
   2  16   3       42.71       21.82      7.25 o
   3  16   3        0.95        1.17      6.86 o
   4  16   3       30.98       25.07     10.60 o
   5  16   3       42.39       27.88     11.08 o
   6  16   3       50.75       39.89     13.03 o
   0  17   3       33.48       13.02     10.72 o
   1  17   3       15.82        6.45      7.14 o
   2  17   3       15.85       13.49      7.85 o
   0   0   4     1679.72     1425.49     57.34 o
   0   1   4     2509.51     2566.06     54.27 o
   1   1   4       33.71       30.19      2.86 o
   0   2   4      155.57      145.60      5.48 o
   1   2   4     2492.91     2302.48     63.65 o
   2   2   4       79.51       80.51      4.74 o
   0   3   4     3420.42     3431.55     77.75 o
   1   3   4      158.63      161.18      4.24 o
   2   3   4     1186.58     1064.16     19.58 o
   3   3   4     1282.63     1294.93     29.84 o
   0   4   4        7.16       13.64      2.51 o
   1   4   4      196.43      165.17      3.94 o
   2   4   4      333.48      287.71      7.41 o
   3   4   4     1130.07     1100.31     27.46 o
   4   4   4      483.65      573.63     26.19 o
   0   5   4      178.18      221.62      6.86 o
   1   5   4      874.85      888.99     30.60 o
   2   5   4       90.29       75.05      3.52 o
   3   5   4     2037.83     1970.64     42.71 o
   4   5   4     1002.89     1051.33     27.93 o
   5   5   4      394.72      414.68     27.02 o
   0   6   4      623.83      588.68     16.91 o
   1   6   4      950.13     1083.36     36.25 o
   2   6   4      505.71      541.50     15.11 o
   3   6   4      686.51      732.65     17.19 o
   4   6   4      523.14      587.42     13.95 o
   5   6   4      410.21      382.05      9.48 o
   6   6   4        8.48       13.02      4.58 o
   0   7   4      129.90      135.92      8.65 o
   1   7   4      975.74      998.07     21.85 o
   2   7   4      502.96      524.17     14.19 o
   3   7   4       60.89       69.73      4.82 o
   4   7   4      129.06      112.46      9.99 o
   5   7   4     1774.27     1734.40     45.78 o
   6   7   4      171.90      191.76      7.77 o
   7   7   4     1498.69     1469.80     72.46 o
   0   8   4       81.82       69.33      7.10 o
   1   8   4      703.24      684.32     13.09 o
   2   8   4      150.41      149.63      6.42 o
   3   8   4      739.63      745.17     21.89 o
   4   8   4       92.26      101.79      6.90 o
   5   8   4      449.02      427.80     23.01 o
   6   8   4      486.82      504.66     16.29 o
   7   8   4      431.05      508.50     16.42 o
   8   8   4      261.42      305.69     18.33 o
   0   9   4      141.21      147.85      9.81 o
   1   9   4      164.58      163.66      7.66 o
   2   9   4      365.33      357.33      9.82 o
   3   9   4       34.88       39.53      5.25 o
   4   9   4      545.99      524.76     14.36 o
   5   9   4       20.36       20.76      4.83 o
   6   9   4      487.32      518.61     17.63 o
   7   9   4      793.97      821.72     23.99 o
   8   9   4      252.84      269.95     12.81 o
   9   9   4       37.77       39.35     10.57 o
   0  10   4      163.91      163.00     11.96 o
   1  10   4      321.82      312.02     10.39 o
   2  10   4      318.71      311.72     10.09 o
   3  10   4       96.68       97.08      6.91 o
   4  10   4     1006.28     1038.95     25.94 o
   5  10   4      219.09      224.09     10.53 o
   6  10   4     1423.20     1586.41     49.65 o
   7  10   4        2.22       -1.10      5.61 o
   8  10   4       62.29       59.85      8.72 o
   9  10   4      250.29      266.51     14.12 o
  10  10   4      120.35      116.14     16.32 o
   0  11   4      599.95      599.46     22.43 o
   1  11   4      121.49      119.07      9.05 o
   2  11   4       47.74       50.20      6.85 o
   3  11   4      160.59      152.78     10.02 o
   4  11   4      364.00      363.62     12.63 o
   5  11   4      877.06      950.74     21.77 o
   6  11   4       46.15       46.66      7.72 o
   7  11   4      207.77      195.41     13.04 o
   8  11   4      111.80      120.07     12.17 o
   9  11   4      142.57      162.53     13.48 o
  10  11   4       33.39       29.91      9.39 o
  11  11   4       37.14       27.70     15.05 o
   0  12   4      410.14      389.85     20.62 o
   1  12   4      383.36      336.05     14.61 o
   2  12   4      251.12      242.87     12.39 o
   3  12   4       75.12       75.11      8.08 o
   4  12   4      147.73      140.65     10.03 o
   5  12   4       49.44       47.98      7.64 o
   6  12   4      161.33      165.97     13.76 o
   7  12   4      100.09      102.19     11.23 o
   8  12   4       13.50       16.93      8.69 o
   9  12   4       47.19       42.85     10.91 o
  10  12   4       51.59       50.33     11.94 o
  11  12   4       32.97       23.54     12.45 o
  12  12   4       11.40       11.13     22.07 o
   0  13   4      127.30      122.97     15.79 o
   1  13   4      246.76      232.26     13.28 o
   2  13   4       43.21       36.86      6.84 o
   3  13   4      102.98      101.11      9.58 o
   4  13   4      214.80      198.58     14.84 o
   5  13   4      101.81      104.86     12.57 o
   6  13   4      198.65      201.91     21.11 o
   7  13   4      165.94      144.55     17.00 o
   8  13   4       29.85       36.81     11.92 o
   9  13   4        5.74       13.18     11.55 o
  10  13   4       40.10       47.70     13.62 o
  11  13   4       67.74       69.35     16.16 o
   0  14   4       33.48       20.78      7.92 o
   1  14   4       57.91       44.69      7.14 o
   2  14   4      235.00      216.32     14.58 o
   3  14   4      124.49       86.07     12.04 o
   4  14   4      139.79      133.41     13.60 o
   5  14   4       21.07       14.10      7.28 o
   6  14   4       91.67       91.58     12.74 o
   7  14   4       20.96       20.79     11.21 o
   8  14   4       15.96       14.39     11.36 o
   9  14   4       85.51       82.99     15.99 o
   0  15   4       31.36       34.45      9.75 o
   1  15   4       20.39       14.87      6.36 o
   2  15   4        5.24        2.60      6.36 o
   3  15   4      251.31      266.32     17.70 o
   4  15   4      115.83       80.94     11.19 o
   5  15   4       87.45       82.21     12.30 o
   6  15   4       17.49       11.60     10.08 o
   7  15   4       12.74       15.56     11.71 o
   8  15   4        9.06        5.28     11.70 o
   0  16   4        0.49       -0.17      8.03 o
   1  16   4        8.58        8.89      6.66 o
   2  16   4        3.11        4.95      6.43 o
   3  16   4       30.54       21.69      8.02 o
   4  16   4       39.24       34.69     11.45 o
   5  16   4       25.16       19.94     10.85 o
   6  16   4      162.32      133.63     21.44 o
   0  17   4        2.49        2.54      9.82 o
   1  17   4        9.87        2.01      6.16 o
   2  17   4        1.37       -2.32      6.38 o
   0   1   5       44.04       47.47      3.64 o
   1   1   5       69.56       68.51      4.14 o
   0   2   5      538.38      503.93     17.18 o
   1   2   5     3391.20     3370.64     75.74 o
   2   2   5       73.83       59.93      4.66 o
   0   3   5      839.01      720.74     22.97 o
   1   3   5     1043.52     1043.19     28.37 o
   2   3   5     2323.34     2260.19     81.98 o
   3   3   5       21.17       17.53      3.78 o
   0   4   5     1199.82     1159.90     32.14 o
   1   4   5     2132.72     2197.22     56.30 o
   2   4   5     1447.78     1540.13     43.15 o
   3   4   5      590.46      560.95      9.92 o
   4   4   5      254.18      258.45     20.37 o
   0   5   5     7717.78     7880.91    221.63 o
   1   5   5     1464.04     1511.28     39.66 o
   2   5   5      625.58      613.35     11.52 o
   3   5   5       86.99       80.98      6.43 o
   4   5   5      608.89      619.84     15.05 o
   5   5   5       52.50       55.46      7.12 o
   0   6   5     1682.68     1673.56     49.96 o
   1   6   5      311.59      352.53      7.63 o
   2   6   5      439.55      468.45     14.88 o
   3   6   5      568.20      566.87     17.42 o
   4   6   5      317.15      316.12      9.29 o
   5   6   5        2.25        4.99      2.62 o
   6   6   5        0.84       -0.32      4.38 o
   0   7   5      160.22      151.57      8.96 o
   1   7   5      436.42      449.94      8.59 o
   2   7   5      478.99      488.35      9.84 o
   3   7   5       29.42       35.08      3.73 o
   4   7   5      150.16      172.41      6.99 o
   5   7   5       73.71       76.21      5.80 o
   6   7   5      301.95      332.42     10.46 o
   7   7   5      284.22      254.73     16.40 o
   0   8   5        1.89       -0.68      3.99 o
   1   8   5      131.79      156.31      7.42 o
   2   8   5      139.94      142.88      7.41 o
   3   8   5      789.03      780.21     20.76 o
   4   8   5     1139.04     1096.08     37.11 o
   5   8   5      365.55      343.41     13.30 o
   6   8   5      308.64      340.32     12.09 o
   7   8   5     1540.88     1628.11     39.96 o
   8   8   5     1321.59     1431.81     41.63 o
   0   9   5      180.24      148.66     11.27 o
   1   9   5       99.89      115.79      6.84 o
   2   9   5      641.65      597.58     14.42 o
   3   9   5     1244.66     1256.15     25.66 o
   4   9   5      243.11      249.76     10.23 o
   5   9   5      526.50      567.48     16.60 o
   6   9   5      470.02      475.63     18.67 o
   7   9   5     1392.88     1472.60     51.08 o
   8   9   5      593.56      647.44     18.52 o
   9   9   5       33.38       33.47     10.18 o
   0  10   5       30.93       31.01      7.30 o
   1  10   5        7.78        8.85      3.97 o
   2  10   5        6.87       10.97      4.46 o
   3  10   5     1197.51     1214.47     23.01 o
   4  10   5       51.96       49.82      6.26 o
   5  10   5      316.95      312.57     12.19 o
   6  10   5      157.51      172.73     11.34 o
   7  10   5      262.47      281.65     13.89 o
   8  10   5      120.68      143.38     12.17 o
   9  10   5       45.92       45.54      8.57 o
  10  10   5      229.69      227.93     19.86 o
   0  11   5       51.07       49.39     10.16 o
   1  11   5      378.02      370.68     13.41 o
   2  11   5      206.45      176.23     10.74 o
   3  11   5       69.59       76.72      8.07 o
   4  11   5      370.04      369.57     13.46 o
   5  11   5      964.46      923.66     30.11 o
   6  11   5      162.16      167.05     12.23 o
   7  11   5      175.79      187.61     14.32 o
   8  11   5       68.79       79.52     10.99 o
   9  11   5       24.12       29.76      9.55 o
  10  11   5       12.67       18.27      9.54 o
  11  11   5       76.61       74.22     19.75 o
   0  12   5      442.55      407.81     20.23 o
   1  12   5       92.72       79.83      8.44 o
   2  12   5      225.60      221.90     11.65 o
   3  12   5      259.30      242.59     12.51 o
   4  12   5      187.38      182.53     11.49 o
   5  12   5        0.88        2.30      5.53 o
   6  12   5       39.15       32.98      7.60 o
   7  12   5      493.81      581.30     33.84 o
   8  12   5       60.19       59.53     11.39 o
   9  12   5       14.03       17.77      9.88 o
  10  12   5        7.91        9.98     10.78 o
  11  12   5       35.14       42.06     14.16 o
  12  12   5       68.19       73.34     29.40 o
   0  13   5      204.84      198.40     19.45 o
   1  13   5      295.59      291.85     16.50 o
   2  13   5       98.44      103.96     10.07 o
   3  13   5      108.41       97.56      8.93 o
   4  13   5       62.04       58.37      8.60 o
   5  13   5       58.24       53.32      8.61 o
   6  13   5       78.87       85.46     10.67 o
   7  13   5       39.89       26.23      9.06 o
   8  13   5       27.44       37.41     11.14 o
   9  13   5       33.01       36.40     12.72 o
  10  13   5       30.70       28.52     14.49 o
   0  14   5        6.88        1.70      7.77 o
   1  14   5       57.98       49.82      7.79 o
   2  14   5        4.84        2.04      5.75 o
   3  14   5        0.37        1.06      5.92 o
   4  14   5      141.11      127.64     12.88 o
   5  14   5       12.36       11.07      7.00 o
   6  14   5        2.87        0.33      7.10 o
   7  14   5       40.23       40.28     12.55 o
   8  14   5       42.50       36.84     12.81 o
   9  14   5       95.49       92.02     16.66 o
   0  15   5       27.78       32.94     10.87 o
   1  15   5      153.69      108.61     18.13 o
   2  15   5        1.99        4.59      6.91 o
   3  15   5       60.77       51.08      9.49 o
   4  15   5       65.80       50.89     10.08 o
   5  15   5       32.13       24.21      9.35 o
   6  15   5       68.06       55.53     12.27 o
   7  15   5       23.34       15.31     12.33 o
   0  16   5       76.71       59.61     20.94 o
   1  16   5        4.66        3.87      6.52 o
   2  16   5       38.37       22.60      7.86 o
   3  16   5       55.20       41.96      9.65 o
   4  16   5       10.95        1.41      8.66 o
   5  16   5       67.14       64.45     13.02 o
   0   1   6      156.73      127.64      5.65 o
   1   1   6      182.56      140.86      5.81 o
   0   2   6     2198.44     1862.04     98.18 o
   1   2   6      128.33      133.44      4.11 o
   2   2   6     2405.21     2741.89    209.50 o
   0   3   6     2639.64     2535.96     60.34 o
   1   3   6      256.14      272.71      7.27 o
   2   3   6     4770.46     5158.18    214.26 o
   3   3   6     4044.74     3858.27     83.80 o
   0   4   6      384.05      329.64      9.04 o
   1   4   6      366.92      345.10     13.40 o
   2   4   6     2578.33     2624.15     92.70 o
   3   4   6     3306.94     3370.21     57.87 o
   4   4   6        0.79        4.81      3.91 o
   0   5   6      209.76      210.25      7.01 o
   1   5   6     1822.89     1903.88     36.05 o
   2   5   6      139.13      139.67      5.26 o
   3   5   6      776.32      768.97     11.82 o
   4   5   6      301.87      333.93      7.14 o
   5   5   6     1004.15      823.35     93.74 o
   0   6   6     1603.27     1698.22     62.84 o
   1   6   6     1834.20     1787.64     37.20 o
   2   6   6      853.22      791.50     19.96 o
   3   6   6       37.88       43.37      4.18 o
   4   6   6      750.26      812.82     19.56 o
   5   6   6       76.30       70.29      5.33 o
   6   6   6      346.56      266.28     36.33 o
   0   7   6      703.42      700.71     29.48 o
   1   7   6      342.52      322.76      9.10 o
   2   7   6      349.28      353.55     10.40 o
   3   7   6      554.93      562.90     12.06 o
   4   7   6      569.13      517.15     23.13 o
   5   7   6      328.57      320.89      9.08 o
   6   7   6      159.21      159.59      8.70 o
   7   7   6      265.76      215.75     38.49 o
   0   8   6      151.13      148.09     12.95 o
   1   8   6      171.48      186.54      8.27 o
   2   8   6      175.56      189.08      8.30 o
   3   8   6     1440.60     1417.64     29.77 o
   4   8   6       50.85       46.72      5.11 o
   5   8   6       22.63       24.99      4.96 o
   6   8   6      278.66      290.87     11.79 o
   7   8   6       25.12       38.98      6.61 o
   8   8   6      261.49      277.26     18.19 o
   0   9   6        0.01        0.71      5.06 o
   1   9   6      774.70      702.90     14.70 o
   2   9   6      589.51      573.49     13.52 o
   3   9   6       66.01       67.83      6.41 o
   4   9   6      279.57      265.85     14.63 o
   5   9   6       56.01       59.60      6.76 o
   6   9   6      264.89      256.70     11.86 o
   7   9   6      514.76      527.28     18.39 o
   8   9   6       41.04       47.35      8.11 o
   9   9   6       12.58        9.46      9.47 o
   0  10   6      446.96      387.62     15.44 o
   1  10   6      172.88      162.88      9.01 o
   2  10   6     1054.66      996.78     21.38 o
   3  10   6       21.36       12.55      5.01 o
   4  10   6      135.62      141.73      9.25 o
   5  10   6      126.66      159.28     10.20 o
   6  10   6       27.18       29.01      6.33 o
   7  10   6      156.77      195.24     13.31 o
   8  10   6      173.57      180.60     13.62 o
   9  10   6       54.11       51.72      9.71 o
  10  10   6       22.24       35.19     12.43 o
   0  11   6      183.34      172.43     15.27 o
   1  11   6      654.87      656.56     16.85 o
   2  11   6       19.57       21.30      5.63 o
   3  11   6      168.51      185.79     10.46 o
   4  11   6      274.10      274.89     12.78 o
   5  11   6       21.29       24.98      7.18 o
   6  11   6      241.39      259.62     21.57 o
   7  11   6      315.72      285.62     21.61 o
   8  11   6       15.32       16.51      8.73 o
   9  11   6        9.20       11.62      9.10 o
  10  11   6       30.47       25.04     10.87 o
  11  11   6      115.37      109.06     25.80 o
   0  12   6       57.12       70.88     11.81 o
   1  12   6      176.20      170.69     11.87 o
   2  12   6       38.53       40.78      6.98 o
   3  12   6       66.23       61.56      8.01 o
   4  12   6      117.63      115.53     11.06 o
   5  12   6       49.87       45.18      9.23 o
   6  12   6       97.21      100.99     10.68 o
   7  12   6       94.22      101.29     11.24 o
   8  12   6       26.90       23.05      9.63 o
   9  12   6       16.94       20.67     10.89 o
  10  12   6       27.89       25.18     12.34 o
  11  12   6       39.48       51.00     16.12 o
   0  13   6      140.10      138.90     15.69 o
   1  13   6       30.78       26.68      6.96 o
   2  13   6      174.51      184.06     12.74 o
   3  13   6       32.96       32.17      6.80 o
   4  13   6       45.26       44.88      8.61 o
   5  13   6       32.96       32.07      7.66 o
   6  13   6       28.71       35.65      8.13 o
   7  13   6       17.18       21.59      9.28 o
   8  13   6       45.78       48.21     11.72 o
   9  13   6        0.42       -1.43     10.51 o
  10  13   6        0.66        3.07     11.83 o
   0  14   6       30.99       29.68     10.07 o
   1  14   6      138.71      135.05     11.03 o
   2  14   6       12.85       15.92      6.99 o
   3  14   6       40.46       32.58      8.17 o
   4  14   6       17.84       21.95      7.99 o
   5  14   6      119.57       90.52     11.02 o
   6  14   6       27.61       29.63      8.94 o
   7  14   6       46.73       46.50     10.96 o
   8  14   6        9.31       16.24     10.75 o
   9  14   6        6.75       21.65     14.12 o
   0  15   6       39.61       26.55     10.59 o
   1  15   6       41.35       29.65      7.41 o
   2  15   6       67.13       57.33     10.18 o
   3  15   6       64.59       55.93     10.01 o
   4  15   6      182.11      139.65     18.88 o
   5  15   6       27.82       20.43      8.34 o
   6  15   6       22.64       15.09      8.96 o
   7  15   6        2.61        2.05     11.58 o
   0  16   6       25.06       27.81     11.57 o
   1  16   6        1.25        3.60      6.73 o
   2  16   6       35.00       37.41     10.50 o
   3  16   6       30.00       27.22     10.05 o
   4  16   6       72.67       56.68     11.29 o
   5  16   6       12.40        4.86      8.13 o
   0   1   7     1036.66      949.64     19.28 o
   1   1   7     3657.95     3599.71     68.73 o
   0   2   7     3080.67     2870.73     58.77 o
   1   2   7      944.79      837.43     14.29 o
   2   2   7       67.43       58.19      4.68 o
   0   3   7        0.53        0.51      2.52 o
   1   3   7      986.03      949.76     17.52 o
   2   3   7       65.24       72.01      6.16 o
   3   3   7      294.52      332.28     13.30 o
   0   4   7       21.97       19.19      3.33 o
   1   4   7      759.44      781.06     21.86 o
   2   4   7      286.61      319.48     12.19 o
   3   4   7     2192.86     2050.96     36.98 o
   4   4   7       62.85       79.70      6.72 o
   0   5   7      645.49      543.13     15.37 o
   1   5   7      121.15      134.20      5.50 o
   2   5   7     1393.65     1437.70     45.61 o
   3   5   7      137.75      153.27      6.85 o
   4   5   7       97.42      122.53      6.84 o
   5   5   7       29.63       27.80      6.51 o
   0   6   7      406.44      404.40     12.80 o
   1   6   7     1708.22     1801.35     41.60 o
   2   6   7       66.21       58.42      4.26 o
   3   6   7       50.89       46.58      4.44 o
   4   6   7      176.09      175.30      6.83 o
   5   6   7      519.89      484.78     15.86 o
   6   6   7       42.10       34.73      7.12 o
   0   7   7     2840.40     2838.82     95.08 o
   1   7   7      445.00      436.41     12.37 o
   2   7   7      147.89      146.80      6.87 o
   3   7   7      348.70      343.33      9.41 o
   4   7   7      315.61      297.60      8.86 o
   5   7   7       29.94       32.58      5.26 o
   6   7   7      196.61      190.76      9.36 o
   7   7   7       13.03       14.65      6.37 o
   0   8   7      463.28      406.45     16.57 o
   1   8   7      647.26      590.31     19.79 o
   2   8   7      213.92      195.48      9.49 o
   3   8   7      137.80      143.06      7.76 o
   4   8   7       72.23       76.88      6.41 o
   5   8   7      102.01       91.78      8.30 o
   6   8   7       93.44       97.16      8.39 o
   7   8   7       14.66       14.65      5.40 o
   8   8   7      118.04      135.08     15.79 o
   0   9   7      255.53      281.44     15.94 o
   1   9   7       34.54       35.47      5.45 o
   2   9   7      727.42      691.14     15.01 o
   3   9   7     1486.51     1401.46     25.39 o
   4   9   7      155.81      163.01      9.82 o
   5   9   7       77.49       86.24      7.11 o
   6   9   7       51.09       62.01      7.44 o
   7   9   7       30.10       35.80      6.91 o
   8   9   7       23.73       32.00      7.43 o
   9   9   7       65.21       81.74     14.37 o
   0  10   7      385.61      367.55     16.76 o
   1  10   7      305.05      301.52     11.57 o
   2  10   7       28.75       34.93      5.96 o
   3  10   7       96.70       92.68      7.95 o
   4  10   7      132.55      144.26     10.06 o
   5  10   7      521.62      559.40     16.60 o
   6  10   7       64.14       81.01      8.63 o
   7  10   7       28.28       29.81      6.86 o
   8  10   7       35.97       39.11      9.17 o
   9  10   7      122.81      137.41     13.73 o
  10  10   7        1.18        2.53     14.09 o
   0  11   7      148.09      149.57     13.15 o
   1  11   7      614.17      587.82     14.73 o
   2  11   7      187.85      201.61     10.62 o
   3  11   7       24.73       25.48      6.17 o
   4  11   7      203.54      224.23     12.85 o
   5  11   7       28.62       37.68      8.03 o
   6  11   7      102.38      115.59     10.98 o
   7  11   7        1.03        4.52      6.72 o
   8  11   7       24.55       27.33      9.25 o
   9  11   7       28.31       31.41     10.81 o
  10  11   7        2.48        9.97     12.76 o
  11  11   7       18.78       10.45     20.53 o
   0  12   7       20.67       20.61      8.93 o
   1  12   7        6.02        1.98      5.14 o
   2  12   7        0.27       -1.03      4.66 o
   3  12   7       97.78      102.71     10.33 o
   4  12   7      162.00      158.81     12.62 o
   5  12   7       27.28       21.80      7.21 o
   6  12   7      152.66      151.76     16.22 o
   7  12   7       13.11       15.05      7.51 o
   8  12   7        2.48       -2.45      9.99 o
   9  12   7      108.21      112.37     15.51 o
  10  12   7        4.52        9.92     12.22 o
  11  12   7       54.59       57.96     18.02 o
   0  13   7        1.38        3.88      8.06 o
   1  13   7       23.79       30.86      7.39 o
   2  13   7        1.25        0.35      5.50 o
   3  13   7       60.13       55.49      8.84 o
   4  13   7       26.05       16.69      7.50 o
   5  13   7       29.02       23.32      7.10 o
   6  13   7        3.22       -2.90      6.95 o
   7  13   7       23.80       25.87      8.87 o
   8  13   7       93.14       92.40     13.95 o
   9  13   7       41.33       45.20     13.00 o
  10  13   7       14.32       11.86     11.84 o
   0  14   7        4.94        4.37      9.48 o
   1  14   7       52.39       54.83      8.91 o
   2  14   7       70.72       72.79      9.98 o
   3  14   7       74.17       71.08     10.14 o
   4  14   7       30.01       21.25      8.50 o
   5  14   7        0.05        4.08      7.60 o
   6  14   7       29.62       22.82      8.48 o
   7  14   7       36.82       35.93     10.30 o
   8  14   7       10.79       13.43     11.73 o
   0  15   7       41.54       61.47     13.04 o
   1  15   7        9.45        6.44      7.51 o
   2  15   7       34.02       37.51      9.51 o
   3  15   7       85.30       82.51     11.81 o
   4  15   7       17.91        9.12      8.82 o
   5  15   7       16.08       11.92      8.48 o
   6  15   7       49.13       43.02     10.64 o
   7  15   7       11.97        9.42     11.45 o
   0  16   7       11.02        3.50     10.74 o
   1  16   7      105.86       88.39     11.76 o
   2  16   7       26.54       14.93      9.53 o
   3  16   7       21.06       21.33     10.21 o
   4  16   7       15.61       11.96      9.07 o
   0   0   8     1606.15     1443.25     75.15 o
   0   1   8       13.38       16.48      3.75 o
   1   1   8     1920.61     1951.77     41.00 o
   0   2   8     5078.45     5036.54     87.86 o
   1   2   8     3443.62     3503.98     48.46 o
   2   2   8     2077.69     2069.40     54.92 o
   0   3   8     1707.41     1852.81     43.21 o
   1   3   8     1407.81     1402.17     53.56 o
   2   3   8     1749.44     2025.06     77.53 o
   3   3   8      497.63      574.97     19.10 o
   0   4   8     1220.61     1370.11     28.82 o
   1   4   8      424.46      397.33      9.24 o
   2   4   8        1.64        2.64      2.72 o
   3   4   8     1972.85     1979.86     47.91 o
   4   4   8      590.35      606.32     18.87 o
   0   5   8       34.74       36.89      6.01 o
   1   5   8        2.60        0.59      2.57 o
   2   5   8      826.55      835.47     22.30 o
   3   5   8       64.75       61.34      4.97 o
   4   5   8      149.03      132.83      7.74 o
   5   5   8      270.41      247.60     34.88 o
   0   6   8       57.58       64.71      7.29 o
   1   6   8      389.21      390.24     10.72 o
   2   6   8       66.33       76.12      5.06 o
   3   6   8       77.31       77.86      5.46 o
   4   6   8      436.50      428.88     11.22 o
   5   6   8       78.02       66.29      6.38 o
   6   6   8       62.58       64.01     14.83 o
   0   7   8      919.81      847.74     29.53 o
   1   7   8      128.61      139.65      8.23 o
   2   7   8      180.61      198.41      8.40 o
   3   7   8       40.80       43.53      5.03 o
   4   7   8       48.93       52.53      5.98 o
   5   7   8       44.71       52.87      6.30 o
   6   7   8      112.14      116.62      8.96 o
   7   7   8        7.04       10.89      7.84 o
   0   8   8      702.41      669.54     21.08 o
   1   8   8      238.01      220.85     10.13 o
   2   8   8      377.21      317.90     15.89 o
   3   8   8        0.19       -0.74      3.82 o
   4   8   8       12.66        5.91      4.05 o
   5   8   8        0.15        0.52      3.68 o
   6   8   8       14.19       12.34      4.99 o
   7   8   8      422.60      431.31     15.38 o
   8   8   8        0.11        5.42      8.57 o
   0   9   8       23.99       15.48      7.37 o
   1   9   8      649.91      579.23     14.67 o
   2   9   8      342.95      338.70     11.76 o
   3   9   8       52.68       56.04      7.01 o
   4   9   8       11.36       16.15      5.28 o
   5   9   8      192.53      187.50     11.32 o
   6   9   8        3.05        2.03      4.83 o
   7   9   8       10.58        9.19      6.49 o
   8   9   8      136.55      151.68     12.32 o
   9   9   8       40.64       47.10     13.63 o
   0  10   8      687.76      655.86     22.90 o
   1  10   8       71.61       76.96      7.65 o
   2  10   8      220.93      219.55     10.79 o
   3  10   8      229.80      224.44     11.65 o
   4  10   8        3.82        0.35      4.58 o
   5  10   8      140.05      145.31     11.41 o
   6  10   8      141.22      145.38     11.03 o
   7  10   8        8.91        2.60      5.93 o
   8  10   8      372.34      404.07     22.57 o
   9  10   8       10.77       19.29      9.77 o
  10  10   8       33.41       35.34     17.88 o
   0  11   8        1.04       -3.14      6.01 o
   1  11   8      125.44      137.93      9.51 o
   2  11   8       21.75       24.48      5.89 o
   3  11   8       14.31       15.62      5.91 o
   4  11   8       21.43       26.57      7.06 o
   5  11   8       80.00       87.04      9.85 o
   6  11   8       76.76       83.25      9.84 o
   7  11   8      136.02      136.68     12.57 o
   8  11   8        4.90       10.43      8.61 o
   9  11   8       15.88       15.90     11.45 o
  10  11   8       17.91       21.32     12.93 o
  11  11   8        0.79       -0.77     23.00 o
   0  12   8      142.42      148.45     15.93 o
   1  12   8      225.13      229.40     13.02 o
   2  12   8      112.42      117.03     10.72 o
   3  12   8       36.79       34.68      7.34 o
   4  12   8       23.37       27.01      8.20 o
   5  12   8       87.29      101.78     12.23 o
   6  12   8       44.91       36.78      9.04 o
   7  12   8       26.83       28.34      9.61 o
   8  12   8      168.32      183.68     17.16 o
   9  12   8       11.69        9.15     11.59 o
  10  12   8       11.51       12.10     14.46 o
  11  12   8       31.71       34.03     19.17 o
   0  13   8        2.29        1.44      8.35 o
   1  13   8      107.34      122.60     11.28 o
   2  13   8       26.25       22.86      7.57 o
   3  13   8       66.15       63.43      9.80 o
   4  13   8       11.23        5.20      6.82 o
   5  13   8       17.03       18.02      8.06 o
   6  13   8       53.29       50.18     10.25 o
   7  13   8       12.90       17.39      9.29 o
   8  13   8       24.48       29.09     12.13 o
   9  13   8        1.30       -1.43     11.12 o
   0  14   8       10.34       10.00     11.20 o
   1  14   8       59.33       70.60     10.76 o
   2  14   8        9.74        9.35      7.89 o
   3  14   8        5.88        7.04      8.53 o
   4  14   8       74.46       54.07     10.55 o
   5  14   8        3.78       -0.02      7.57 o
   6  14   8        4.87        0.17      8.19 o
   7  14   8       22.94       23.84     10.77 o
   8  14   8       11.94       17.08     11.81 o
   0  15   8       11.95        5.69     11.34 o
   1  15   8       21.95       27.82     10.09 o
   2  15   8       17.65       22.47      9.78 o
   3  15   8       12.19       13.22      9.45 o
   4  15   8       21.64       14.88     10.05 o
   5  15   8       62.74       54.55     10.73 o
   6  15   8       37.55       36.85     10.39 o
   0  16   8        7.65       12.29     16.35 o
   1  16   8       74.47       53.37     10.34 o
   2  16   8       10.54       10.55      9.60 o
   3  16   8       38.43       38.17     10.87 o
   0   1   9      544.22      496.19     11.80 o
   1   1   9      320.71      307.98      9.80 o
   0   2   9       87.88       97.76      6.62 o
   1   2   9     5023.89     5421.37     77.08 o
   2   2   9     3968.47     4008.58    114.87 o
   0   3   9        2.25        8.35      3.74 o
   1   3   9     4067.52     4276.33     92.38 o
   2   3   9      338.93      357.01     10.19 o
   3   3   9     1463.26     1535.18     69.00 o
   0   4   9      921.21      850.89     32.99 o
   1   4   9     1504.14     1632.78     31.86 o
   2   4   9      586.66      591.22     14.50 o
   3   4   9      114.04      104.52      6.29 o
   4   4   9       29.92       33.87      7.09 o
   0   5   9       43.77       44.04      6.59 o
   1   5   9      280.79      281.56      7.79 o
   2   5   9      664.75      682.27     18.18 o
   3   5   9      137.36      110.52      6.25 o
   4   5   9      414.35      429.50     11.87 o
   5   5   9      308.06      262.18     15.30 o
   0   6   9     1013.79      885.98     46.43 o
   1   6   9      313.10      293.94      9.87 o
   2   6   9      150.00      147.27      7.32 o
   3   6   9      140.12      133.46      8.02 o
   4   6   9        0.96        3.28      3.77 o
   5   6   9       12.10       14.39      4.43 o
   6   6   9     1032.83      819.44    149.89 o
   0   7   9      678.48      649.72     34.22 o
   1   7   9      194.93      182.52     10.20 o
   2   7   9       37.30       32.42      6.09 o
   3   7   9       55.72       46.11      6.46 o
   4   7   9       74.06       80.51      7.32 o
   5   7   9      127.45      118.65      8.44 o
   6   7   9      160.86      175.86      9.98 o
   7   7   9      126.80      139.32     15.03 o
   0   8   9        0.07        1.89      5.78 o
   1   8   9     1537.40     1398.09     44.00 o
   2   8   9      555.14      527.42     13.66 o
   3   8   9      144.38      160.72     11.20 o
   4   8   9       69.36       60.32      7.68 o
   5   8   9      378.10      389.31     14.18 o
   6   8   9       70.38       82.64      8.00 o
   7   8   9       11.28        7.57      6.04 o
   8   8   9        8.25       16.36     10.05 o
   0   9   9       52.99       68.12     10.43 o
   1   9   9      187.59      193.68     10.42 o
   2   9   9      446.24      388.11     21.98 o
   3   9   9      214.60      229.63     11.51 o
   4   9   9      165.47      168.03     10.38 o
   5   9   9       11.34       10.74      5.50 o
   6   9   9       38.09       38.40      7.20 o
   7   9   9      147.05      152.14     12.78 o
   8   9   9       18.65       15.46      8.54 o
   9   9   9       57.99       44.12     15.20 o
   0  10   9      258.91      290.80     18.12 o
   1  10   9      484.27      458.02     14.25 o
   2  10   9      294.10      296.89     12.95 o
   3  10   9       16.70       21.57      5.99 o
   4  10   9      591.91      614.40     18.37 o
   5  10   9       63.73       70.28      8.91 o
   6  10   9       87.34      103.87     10.90 o
   7  10   9       67.15       82.19     10.84 o
   8  10   9        4.93        8.41      8.04 o
   9  10   9       10.71       14.85     10.28 o
  10  10   9        0.12       -5.16     16.86 o
   0  11   9        0.70        1.45      6.77 o
   1  11   9      150.99      144.99     10.11 o
   2  11   9       46.74       55.03      7.84 o
   3  11   9      221.33      219.88     12.40 o
   4  11   9       25.41       35.42      7.69 o
   5  11   9        8.83       12.75      6.88 o
   6  11   9      106.78      115.95     11.15 o
   7  11   9       29.58       42.73     10.20 o
   8  11   9       67.23       70.69     12.11 o
   9  11   9       23.49       24.38     10.49 o
  10  11   9        2.13       -6.15     12.30 o
  11  11   9        4.97        8.87     24.10 o
   0  12   9      162.67      142.57     16.07 o
   1  12   9        0.57        0.95      5.74 o
   2  12   9      137.08      156.15     12.99 o
   3  12   9       11.65       13.85      7.25 o
   4  12   9       18.62       19.89      7.95 o
   5  12   9       10.01        9.99      8.01 o
   6  12   9      210.73      201.17     15.23 o
   7  12   9        9.17        9.79      9.61 o
   8  12   9       13.80       11.05     11.15 o
   9  12   9        0.78       -6.69     10.98 o
  10  12   9       25.36       31.59     17.01 o
   0  13   9       84.72       89.78     14.93 o
   1  13   9       56.41       60.67      9.95 o
   2  13   9      129.46      141.30     12.73 o
   3  13   9       45.09       52.00     10.10 o
   4  13   9        7.89        9.15      7.83 o
   5  13   9       63.05       60.77     10.86 o
   6  13   9       10.03       -1.83      7.78 o
   7  13   9       37.79       38.38     11.66 o
   8  13   9       20.86       21.05     12.63 o
   9  13   9        5.97       -0.22     12.12 o
   0  14   9        3.28        4.96     11.14 o
   1  14   9       28.50       32.19      9.81 o
   2  14   9       45.88       57.27     10.63 o
   3  14   9      131.64      115.61     13.19 o
   4  14   9        4.42        7.93      8.83 o
   5  14   9       26.77       28.21      9.73 o
   6  14   9        5.70        5.31      8.96 o
   7  14   9       18.43       14.94     11.07 o
   0  15   9       60.39       95.27     20.01 o
   1  15   9        5.50        4.96      9.67 o
   2  15   9      121.11      129.20     13.87 o
   3  15   9        0.08        2.01      8.82 o
   4  15   9        0.83       -4.39      8.18 o
   5  15   9       10.38       11.06      9.81 o
   0  16   9      189.52      212.21     26.55 o
   1  16   9       59.81       58.47     13.18 o
   0   1  10      218.36      189.53      8.77 o
   1   1  10      421.47      436.57     13.78 o
   0   2  10      239.13      232.82      9.30 o
   1   2  10     1311.92     1404.85     16.80 o
   2   2  10       41.06       52.89      5.82 o
   0   3  10      937.85      927.50     27.07 o
   1   3  10      187.95      212.02      6.36 o
   2   3  10      183.38      210.37      6.28 o
   3   3  10       25.25       26.55      4.91 o
   0   4  10     1326.86     1322.28     36.22 o
   1   4  10      749.71      739.84     11.52 o
   2   4  10     1033.23      941.21     43.22 o
   3   4  10      146.60      136.07      7.65 o
   4   4  10      340.33      353.05     13.63 o
   0   5  10        0.00        1.21      4.84 o
   1   5  10     1662.44     1589.13     29.99 o
   2   5  10       72.21       76.46      5.67 o
   3   5  10      151.51      154.86      8.03 o
   4   5  10      267.83      231.87     10.91 o
   5   5  10      513.90      492.29     18.00 o
   0   6  10      232.52      255.38     15.58 o
   1   6  10      711.96      693.15     21.19 o
   2   6  10     1185.10     1091.39     42.28 o
   3   6  10       92.13       88.00      7.76 o
   4   6  10      174.70      178.84      9.53 o
   5   6  10      727.82      723.27     16.13 o
   6   6  10      557.44      418.75     70.22 o
   0   7  10      190.50      182.26     14.57 o
   1   7  10       28.64       33.89      6.04 o
   2   7  10      842.60      787.06     30.15 o
   3   7  10      736.61      662.59     17.97 o
   4   7  10       32.09       28.75      5.46 o
   5   7  10      545.23      542.10     16.07 o
   6   7  10      109.60      111.44      8.57 o
   7   7  10       33.14       44.77     11.17 o
   0   8  10      340.44      328.63     22.52 o
   1   8  10      581.49      577.36     16.66 o
   2   8  10      439.56      421.77     15.00 o
   3   8  10      321.15      324.68     14.11 o
   4   8  10      594.50      529.30     17.29 o
   5   8  10      463.81      478.46     15.75 o
   6   8  10      301.32      292.16     14.41 o
   7   8  10      181.77      189.83     12.72 o
   8   8  10       53.51       62.73     15.80 o
   0   9  10      135.38      156.40     15.94 o
   1   9  10      772.37      755.81     19.59 o
   2   9  10       55.87       48.35      8.27 o
   3   9  10      887.11      816.34     21.77 o
   4   9  10       92.97       96.71      9.71 o
   5   9  10       21.97       21.85      6.64 o
   6   9  10       20.01       33.14      7.67 o
   7   9  10        3.62       -1.39      6.32 o
   8   9  10      169.56      199.18     14.99 o
   9   9  10       78.35       83.98     20.93 o
   0  10  10      868.36      787.30     30.98 o
   1  10  10      736.32      703.99     17.44 o
   2  10  10      391.89      385.07     14.78 o
   3  10  10      751.90      760.13     18.41 o
   4  10  10       41.46       57.79      8.59 o
   5  10  10       75.57       71.84      9.53 o
   6  10  10       49.50       55.98      9.14 o
   7  10  10      104.59      101.72     11.86 o
   8  10  10       34.80       44.69     10.49 o
   9  10  10       67.56       75.85     13.88 o
  10  10  10        2.61        9.41     18.18 o
   0  11  10      287.84      281.82     19.15 o
   1  11  10        2.45        1.85      5.30 o
   2  11  10      134.86      138.09     10.75 o
   3  11  10      110.96      129.29     10.70 o
   4  11  10        7.46       12.06      6.85 o
   5  11  10       90.71       89.54     10.92 o
   6  11  10       36.67       45.93      9.42 o
   7  11  10       45.38       48.41     11.12 o
   8  11  10       38.06       31.54     10.61 o
   9  11  10      136.23      166.40     17.43 o
  10  11  10       52.19       67.41     16.36 o
  11  11  10       14.65       13.20     20.70 o
   0  12  10       53.22       70.19     12.29 o
   1  12  10      112.68      134.88     11.98 o
   2  12  10       93.91      101.10     11.03 o
   3  12  10       17.97       16.85      7.80 o
   4  12  10       90.29      110.27     12.14 o
   5  12  10       56.35       63.50     10.95 o
   6  12  10       21.08       24.70      9.60 o
   7  12  10        4.94        3.26     10.09 o
   8  12  10        6.57        2.76     10.82 o
   9  12  10       82.55       81.75     16.92 o
  10  12  10       12.04       10.63     15.29 o
   0  13  10        1.39        0.08      9.82 o
   1  13  10       12.58       17.42      8.23 o
   2  13  10       47.72       47.98      9.46 o
   3  13  10      123.70      121.67     13.35 o
   4  13  10       15.67       13.41      9.26 o
   5  13  10        1.57        6.05      9.14 o
   6  13  10       14.86       12.94     10.53 o
   7  13  10       86.77       87.78     15.81 o
   8  13  10       59.06       45.47     14.96 o
   0  14  10       17.44       19.83     14.00 o
   1  14  10       21.95       16.39      9.03 o
   2  14  10       82.99       96.80     12.77 o
   3  14  10       12.42       14.14      9.72 o
   4  14  10      114.08      118.86     14.13 o
   5  14  10       25.21       17.75     10.39 o
   6  14  10       11.06       12.44      9.45 o
   7  14  10       20.63       13.59     11.81 o
   0  15  10       53.83       60.25     18.70 o
   1  15  10        6.09       10.32     10.38 o
   2  15  10       23.42       29.62     11.91 o
   3  15  10       20.41       14.66     10.78 o
   4  15  10       11.33       16.98     10.77 o
   0   1  11        2.25        1.33      3.87 o
   1   1  11        1.62        8.44      4.06 o
   0   2  11       54.95       53.65      6.26 o
   1   2  11      782.03      673.26     10.59 o
   2   2  11       39.95       38.74      5.66 o
   0   3  11      104.47       99.06      7.44 o
   1   3  11      465.89      428.58      8.67 o
   2   3  11      722.29      641.67     11.31 o
   3   3  11      131.82      122.92      9.74 o
   0   4  11      569.15      548.21     17.63 o
   1   4  11      106.91      103.65      7.58 o
   2   4  11      169.12      142.62      8.99 o
   3   4  11       27.07       26.18      4.38 o
   4   4  11      739.02      667.84     19.15 o
   0   5  11      231.67      236.86     13.05 o
   1   5  11       28.86       24.49      4.65 o
   2   5  11       53.07       52.87      5.92 o
   3   5  11      105.70       96.98      6.84 o
   4   5  11      235.86      194.91     11.81 o
   5   5  11      137.02      104.54     19.45 o
   0   6  11        9.94       10.10      6.82 o
   1   6  11       63.61       73.58      7.63 o
   2   6  11       50.83       57.05      7.54 o
   3   6  11        7.52       11.39      5.46 o
   4   6  11      438.58      439.02     15.21 o
   5   6  11      555.12      515.15     17.44 o
   6   6  11     1451.24     1228.57     45.12 o
   0   7  11      110.62       98.98     12.40 o
   1   7  11      285.44      292.22     12.52 o
   2   7  11      203.50      204.82     12.30 o
   3   7  11      118.18      130.67     10.60 o
   4   7  11      109.00      120.60     10.61 o
   5   7  11      659.57      653.52     17.69 o
   6   7  11      608.51      556.13     16.24 o
   7   7  11      260.88      275.22     20.35 o
   0   8  11      655.06      615.07     23.82 o
   1   8  11      818.96      751.71     23.03 o
   2   8  11      168.37      190.77     12.67 o
   3   8  11      574.57      557.16     19.24 o
   4   8  11      589.07      534.33     17.73 o
   5   8  11      770.55      727.21     19.56 o
   6   8  11      153.83      131.29     11.11 o
   7   8  11       56.65       60.53      9.54 o
   8   8  11        1.89       -2.32      9.48 o
   0   9  11      624.34      639.28     25.41 o
   1   9  11      235.05      280.95     14.93 o
   2   9  11     1124.51     1079.67     24.48 o
   3   9  11       77.77       87.41     10.05 o
   4   9  11      341.33      348.18     15.64 o
   5   9  11       37.02       45.63      8.11 o
   6   9  11      222.06      229.65     14.29 o
   7   9  11      173.78      176.65     14.30 o
   8   9  11       84.56       89.16     12.79 o
   9   9  11       43.52       53.56     16.72 o
   0  10  11      342.89      353.64     22.41 o
   1  10  11      347.20      357.64     16.78 o
   2  10  11      114.78      117.90     11.72 o
   3  10  11       54.02       49.72      8.49 o
   4  10  11       53.20       49.60      8.42 o
   5  10  11      209.00      224.37     14.39 o
   6  10  11      103.90      119.54     11.91 o
   7  10  11      183.11      178.00     14.98 o
   8  10  11       27.25       25.51     10.51 o
   9  10  11       62.35       56.26     13.80 o
  10  10  11        6.12        4.48     16.51 o
   0  11  11       66.56       69.59     15.61 o
   1  11  11      140.56      146.51     13.17 o
   2  11  11      324.25      317.77     16.09 o
   3  11  11        4.44        2.15      6.68 o
   4  11  11      339.33      354.26     17.28 o
   5  11  11       50.34       44.33      9.47 o
   6  11  11       13.89       16.67      8.58 o
   7  11  11       10.46       14.80      9.79 o
   8  11  11       20.11       28.97     11.82 o
   9  11  11        8.45       12.89     12.80 o
  10  11  11        0.64        8.28     13.45 o
   0  12  11       86.09       94.58     14.83 o
   1  12  11       10.43        5.03      6.96 o
   2  12  11       70.16       73.24     11.33 o
   3  12  11        8.58       18.80      8.82 o
   4  12  11      120.32      139.55     14.51 o
   5  12  11       78.69       81.64     12.45 o
   6  12  11       48.01       51.96     11.91 o
   7  12  11       48.55       55.32     13.28 o
   8  12  11      103.07      112.89     16.05 o
   9  12  11       28.94       27.90     15.33 o
   0  13  11        3.03       15.18     12.19 o
   1  13  11       42.80       54.02     10.73 o
   2  13  11       77.81       95.32     12.82 o
   3  13  11       35.62       37.90     11.19 o
   4  13  11       12.49       24.99     11.65 o
   5  13  11       84.43       97.58     15.31 o
   6  13  11       14.23        6.60     11.54 o
   7  13  11       15.44       21.09     13.79 o
   8  13  11       57.24       69.93     16.18 o
   0  14  11       10.97       18.45     14.32 o
   1  14  11       28.90       25.84     10.55 o
   2  14  11       23.03       20.91     10.42 o
   3  14  11        8.14        3.14      9.88 o
   4  14  11       59.32       63.21     13.31 o
   5  14  11        7.81        9.57     11.40 o
   6  14  11        1.36       -0.20     11.14 o
   0  15  11       19.53       20.22     16.22 o
   1  15  11        2.28       -0.42     10.08 o
   2  15  11       17.45       26.01     11.97 o
   3  15  11       67.99       83.67     14.34 o
   0   0  12     3527.60     3523.70    157.13 o
   0   1  12        7.73       15.82      5.06 o
   1   1  12      331.69      312.49     11.53 o
   0   2  12      253.46      236.36     10.54 o
   1   2  12      221.81      200.08      7.12 o
   2   2  12      438.63      418.96     12.95 o
   0   3  12      700.55      624.76     17.43 o
   1   3  12       77.93       72.44      5.58 o
   2   3  12      618.80      558.42     11.84 o
   3   3  12      199.52      206.88     12.28 o
   0   4  12     1283.29     1114.07     45.14 o
   1   4  12      237.45      207.17     12.19 o
   2   4  12       39.61       37.81      5.31 o
   3   4  12      147.64      143.39      7.74 o
   4   4  12      179.06      153.16     11.42 o
   0   5  12      153.03      149.56     10.84 o
   1   5  12      243.21      246.54      9.10 o
   2   5  12       23.16       22.39      4.68 o
   3   5  12        2.28        3.80      3.68 o
   4   5  12       70.58       53.71      6.14 o
   5   5  12      286.06      239.98     20.20 o
   0   6  12     2136.43     2035.69     76.17 o
   1   6  12      697.04      633.74     25.79 o
   2   6  12      124.21      124.64     10.42 o
   3   6  12      350.05      325.07     13.27 o
   4   6  12      131.97      125.15     10.13 o
   5   6  12      264.14      283.73     13.78 o
   6   6  12     1261.08     1072.55     37.56 o
   0   7  12      383.24      388.62     20.16 o
   1   7  12      116.04      122.62     10.61 o
   2   7  12       90.63      102.03     10.01 o
   3   7  12      174.42      197.26     12.74 o
   4   7  12      215.33      226.66     13.53 o
   5   7  12      271.28      272.42     14.12 o
   6   7  12      152.03      162.71     12.86 o
   7   7  12       19.53       20.29      9.83 o
   0   8  12       34.87       48.20     10.75 o
   1   8  12      543.34      516.68     17.16 o
   2   8  12        1.66       -2.58      4.95 o
   3   8  12      366.52      360.31     15.66 o
   4   8  12      122.02      134.83     11.79 o
   5   8  12       60.99       61.22      9.34 o
   6   8  12       32.32       31.52      8.15 o
   7   8  12       99.40      107.93     12.57 o
   8   8  12       50.78       46.88     14.36 o
   0   9  12      215.66      215.00     21.18 o
   1   9  12       12.61       17.62      6.55 o
   2   9  12      148.15      156.17     12.65 o
   3   9  12       57.76       69.31      9.90 o
   4   9  12       81.27       89.11     10.78 o
   5   9  12        4.04        1.96      6.84 o
   6   9  12       42.30       42.43      9.53 o
   7   9  12       33.01       24.75      9.36 o
   8   9  12       90.07      105.44     14.19 o
   9   9  12       16.01       19.58     15.68 o
   0  10  12      175.10      198.90     22.17 o
   1  10  12      235.66      253.33     15.76 o
   2  10  12       86.46       84.22     10.69 o
   3  10  12      278.70      267.30     16.17 o
   4  10  12      181.12      197.26     14.00 o
   5  10  12      113.49      133.27     12.60 o
   6  10  12       15.62       18.89      8.57 o
   7  10  12        8.97       13.32      9.85 o
   8  10  12       43.41       57.28     12.65 o
   9  10  12       19.00        8.73     11.17 o
  10  10  12        6.07       13.55     17.37 o
   0  11  12       24.31       12.85     11.99 o
   1  11  12       96.02      125.77     13.57 o
   2  11  12       19.83       27.25      9.23 o
   3  11  12       94.80      113.59     12.18 o
   4  11  12      119.44      144.06     13.33 o
   5  11  12        9.78       18.73      8.59 o
   6  11  12       90.29      119.84     14.17 o
   7  11  12       15.22       15.22     10.29 o
   8  11  12       10.15       20.75     12.22 o
   9  11  12       34.04       38.59     15.28 o
  10  11  12       27.14       27.28     13.65 o
   0  12  12        2.73       -8.08     11.72 o
   1  12  12       27.51       31.73     10.15 o
   2  12  12       25.37       28.34     10.02 o
   3  12  12      131.38      127.48     13.76 o
   4  12  12       92.08      103.52     13.15 o
   5  12  12       12.14       14.29      9.71 o
   6  12  12        0.16       -3.42      9.99 o
   7  12  12        6.28       11.39     11.98 o
   8  12  12        8.81        2.04     12.88 o
   9  12  12       73.16       92.24     19.73 o
   0  13  12        0.35        1.25     12.68 o
   1  13  12       35.59       38.62     11.87 o
   2  13  12       26.52       24.84     12.18 o
   3  13  12       11.88       13.66     11.10 o
   4  13  12      163.63      182.57     18.42 o
   5  13  12       36.68       37.80     12.46 o
   6  13  12       50.39       48.24     14.78 o
   7  13  12       11.17       20.05     13.70 o
   0  14  12        0.41       -4.33     15.80 o
   1  14  12       26.52       32.45     12.64 o
   2  14  12       36.47       38.91     12.99 o
   3  14  12       22.95       29.95     13.08 o
   4  14  12        0.23        0.23     11.53 o
   5  14  12        5.53       15.29     12.66 o
   0  15  12       34.87       52.55     20.67 o
   0   1  13      104.21      111.86      8.88 o
   1   1  13      121.52      116.20      9.03 o
   0   2  13      106.65      112.92      8.92 o
   1   2  13       27.74       28.68      4.55 o
   2   2  13       23.99       28.09      6.80 o
   0   3  13       42.91       45.55      7.79 o
   1   3  13      720.88      678.44     14.10 o
   2   3  13       30.10       33.68      5.15 o
   3   3  13        6.11        9.77      5.72 o
   0   4  13     1024.12     1007.14     31.39 o
   1   4  13       94.29       93.22      7.17 o
   2   4  13      520.07      502.39     12.78 o
   3   4  13      102.23      105.35      7.82 o
   4   4  13       56.97       63.80     10.09 o
   0   5  13      145.34      165.26     11.78 o
   1   5  13      348.78      324.90     10.74 o
   2   5  13       30.22       27.35      5.01 o
   3   5  13      164.89      130.75     12.11 o
   4   5  13      283.44      279.10     11.75 o
   5   5  13       14.81        8.68      7.56 o
   0   6  13       10.53        9.19      6.49 o
   1   6  13      472.80      432.29     13.76 o
   2   6  13      153.62      146.87     10.06 o
   3   6  13      377.98      334.27     13.35 o
   4   6  13       61.59       46.30      7.01 o
   5   6  13      243.80      250.41     14.43 o
   6   6  13      109.16      127.58     17.42 o
   0   7  13      123.28      115.52     16.10 o
   1   7  13      382.37      382.56     15.22 o
   2   7  13       42.24       41.82      7.57 o
   3   7  13      454.92      424.26     15.25 o
   4   7  13        9.57        9.52      6.07 o
   5   7  13      718.54      653.11     19.05 o
   6   7  13      100.30      101.05     12.05 o
   7   7  13      632.24      591.38     27.34 o
   0   8  13       20.45       30.01     11.05 o
   1   8  13       52.18       50.54      8.32 o
   2   8  13       19.24       19.30      6.78 o
   3   8  13      223.74      229.41     14.38 o
   4   8  13      377.29      395.67     17.53 o
   5   8  13      224.31      243.33     14.73 o
   6   8  13      184.86      195.22     15.70 o
   7   8  13       31.02       29.72      8.49 o
   8   8  13        7.34       17.88     12.60 o
   0   9  13      373.53      362.21     26.41 o
   1   9  13      174.69      176.79     14.53 o
   2   9  13       99.75       90.27     10.73 o
   3   9  13      138.45      136.26     13.40 o
   4   9  13       17.01       19.91      7.73 o
   5   9  13       12.04        9.85      7.36 o
   6   9  13        3.85        2.85      7.89 o
   7   9  13        2.74       -3.65      7.81 o
   8   9  13      174.58      205.07     18.13 o
   9   9  13       22.97       25.65     17.06 o
   0  10  13       61.88       51.47     14.22 o
   1  10  13      152.02      164.41     14.76 o
   2  10  13       12.90        4.02      7.04 o
   3  10  13       40.51       43.12      9.27 o
   4  10  13       15.20       19.20      7.84 o
   5  10  13       38.17       38.29      9.29 o
   6  10  13       35.61       36.02     10.30 o
   7  10  13       12.20       19.12     11.02 o
   8  10  13       53.38       54.33     13.78 o
   9  10  13        7.60        9.45     12.21 o
  10  10  13       15.72        7.76     19.04 o
   0  11  13        6.35        0.85     11.65 o
   1  11  13        8.67        6.30      8.83 o
   2  11  13       64.50       83.43     12.78 o
   3  11  13       52.11       59.81     10.58 o
   4  11  13       62.51       69.38     11.18 o
   5  11  13        1.35       -0.71      8.67 o
   6  11  13       11.45       22.48     10.91 o
   7  11  13        5.48        6.37     10.97 o
   8  11  13       24.69       19.25     14.64 o
   9  11  13       73.30       78.76     16.53 o
   0  12  13       46.73       61.93     18.24 o
   1  12  13       17.55        6.28     10.15 o
   2  12  13      102.58      106.60     14.22 o
   3  12  13       20.37       24.73     10.34 o
   4  12  13       73.21       91.53     13.07 o
   5  12  13       34.40       40.57     11.80 o
   6  12  13       24.31       32.40     12.75 o
   7  12  13       43.40       53.26     14.88 o
   8  12  13       23.34       20.91     14.19 o
   0  13  13        2.58        8.35     13.90 o
   1  13  13       14.82       18.76     12.92 o
   2  13  13        9.93        7.13     11.73 o
   3  13  13       34.22       34.02     13.36 o
   4  13  13        9.83       18.54     12.61 o
   5  13  13       27.88       35.17     13.60 o
   6  13  13        1.37        2.07     13.40 o
   0  14  13       19.23       18.23     17.58 o
   1  14  13        5.51        2.02     11.53 o
   2  14  13       13.71       19.71     12.92 o
   3  14  13       71.05       90.46     16.52 o
   4  14  13       73.04       77.20     15.78 o
   0   1  14       84.08       85.73      8.70 o
   1   1  14       58.82       69.16      8.11 o
   0   2  14       32.95       35.59      7.47 o
   1   2  14     1434.83     1421.54     20.21 o
   2   2  14       98.86      102.20     10.49 o
   0   3  14      744.10      644.75     19.18 o
   1   3  14     1480.38     1264.48     19.71 o
   2   3  14      185.46      193.80      9.60 o
   3   3  14       64.61       53.16      9.56 o
   0   4  14      416.56      381.29     15.68 o
   1   4  14      119.39      119.77      8.21 o
   2   4  14      184.16      180.28      9.59 o
   3   4  14       13.55       10.60      4.79 o
   4   4  14       85.73      101.75     12.11 o
   0   5  14      228.48      223.28     17.40 o
   1   5  14     1109.44     1059.00     26.10 o
   2   5  14       22.44       24.65      6.16 o
   3   5  14      387.99      363.34     13.42 o
   4   5  14       84.34       95.97      8.94 o
   5   5  14     1110.07     1047.97     34.72 o
   0   6  14        1.13        2.72      6.93 o
   1   6  14      200.55      171.51     10.81 o
   2   6  14      175.12      183.54     11.31 o
   3   6  14       54.56       54.99      7.63 o
   4   6  14      196.32      198.34     12.63 o
   5   6  14      183.74      189.19     13.72 o
   6   6  14      804.09      830.30     41.77 o
   0   7  14      645.75      625.55     26.12 o
   1   7  14       15.17       14.49      5.90 o
   2   7  14      106.57      103.19     10.06 o
   3   7  14       22.20       23.77      6.39 o
   4   7  14       44.65       40.45      7.35 o
   5   7  14      258.37      269.43     15.98 o
   6   7  14       11.54        0.52      6.92 o
   7   7  14       11.98       24.09     12.00 o
   0   8  14        6.74       14.58     10.31 o
   1   8  14        4.60       11.09      7.20 o
   2   8  14       88.06       84.04     10.56 o
   3   8  14      138.82      146.57     12.11 o
   4   8  14       56.18       53.93      9.04 o
   5   8  14      347.81      331.95     17.87 o
   6   8  14      196.11      206.46     16.74 o
   7   8  14       58.11       71.49     11.73 o
   8   8  14       33.37       35.32     16.35 o
   0   9  14       29.01       36.17     12.57 o
   1   9  14      286.30      295.14     18.03 o
   2   9  14       68.46       61.85     10.14 o
   3   9  14      261.34      259.53     16.44 o
   4   9  14       24.63       30.78      8.80 o
   5   9  14      116.34      118.66     13.03 o
   6   9  14        2.37       11.07      8.45 o
   7   9  14       51.90       51.64     11.60 o
   8   9  14       99.66      100.42     15.63 o
   9   9  14        8.31       17.86     18.90 o
   0  10  14       79.74       77.06     16.67 o
   1  10  14       68.83       77.78     11.82 o
   2  10  14       46.96       50.76     10.63 o
   3  10  14       93.09      121.11     13.44 o
   4  10  14        8.75       12.34      8.80 o
   5  10  14      122.05      141.76     14.24 o
   6  10  14       15.73       21.49     10.24 o
   7  10  14        6.20        6.07     10.53 o
   8  10  14       24.58       41.48     13.99 o
   9  10  14       96.64      114.12     17.85 o
   0  11  14      110.79       97.00     20.38 o
   1  11  14        6.68        5.24      9.41 o
   2  11  14       69.83       77.29     13.34 o
   3  11  14       18.79       22.35     10.48 o
   4  11  14        4.09        5.19      9.34 o
   5  11  14       75.16       80.08     12.92 o
   6  11  14       28.82       35.16     12.96 o
   7  11  14       46.20       40.00     13.21 o
   8  11  14        0.27        3.64     13.00 o
   0  12  14        3.22       -2.46     15.25 o
   1  12  14       29.85       29.57     12.24 o
   2  12  14      106.09      117.17     14.97 o
   3  12  14       48.37       48.24     12.55 o
   4  12  14       46.70       56.44     12.62 o
   5  12  14        2.30        4.69     11.47 o
   6  12  14       86.59       93.84     16.68 o
   7  12  14       18.29       23.97     13.52 o
   0  13  14        2.47       -3.90     18.39 o
   1  13  14       25.68       37.78     14.05 o
   2  13  14       39.42       44.37     14.39 o
   3  13  14       82.84       85.87     16.74 o
   4  13  14        8.92        0.73     13.12 o
   5  13  14       24.97       27.80     15.08 o
   0  14  14        1.43        2.47     15.35 o
   1  14  14        3.33        3.50     11.85 o
   0   1  15       89.24       93.13     10.18 o
   1   1  15        3.48       -4.00      5.14 o
   0   2  15       12.98        7.82      7.16 o
   1   2  15     1902.01     1758.80     32.99 o
   2   2  15     1578.30     1461.15     35.70 o
   0   3  15      162.54      159.17     13.90 o
   1   3  15      831.16      752.45     15.91 o
   2   3  15       39.31       40.03      6.55 o
   3   3  15      227.72      254.35     16.60 o
   0   4  15       40.12       57.17     10.36 o
   1   4  15     2388.36     2268.80     40.34 o
   2   4  15      120.20      128.14      8.97 o
   3   4  15      114.15      114.56      9.13 o
   4   4  15        4.08        8.44      7.60 o
   0   5  15      232.21      233.54     18.32 o
   1   5  15     1154.45     1153.52     23.80 o
   2   5  15      585.56      588.41     16.72 o
   3   5  15      200.00      237.03     13.42 o
   4   5  15      507.63      448.50     17.05 o
   5   5  15       60.81       66.93     14.46 o
   0   6  15      956.49      943.64     31.36 o
   1   6  15      336.56      303.75     14.88 o
   2   6  15      306.61      294.61     13.97 o
   3   6  15       68.97       73.54      8.78 o
   4   6  15        9.90        4.49      5.94 o
   5   6  15      260.08      280.14     17.54 o
   6   6  15       26.13       31.33     12.97 o
   0   7  15       10.57        3.72      8.24 o
   1   7  15      120.56      105.86     10.40 o
   2   7  15      346.84      369.90     15.29 o
   3   7  15       36.70       33.28      7.54 o
   4   7  15       24.84       28.76      7.83 o
   5   7  15       19.81       30.87      8.71 o
   6   7  15       51.84       53.34     10.49 o
   7   7  15      209.64      244.09     25.93 o
   0   8  15       51.09       50.15     11.94 o
   1   8  15      289.69      296.26     15.79 o
   2   8  15      117.77      119.23     11.57 o
   3   8  15       58.18       65.14      9.95 o
   4   8  15       38.92       46.93      9.29 o
   5   8  15       24.73       28.17      9.15 o
   6   8  15       46.99       60.11     11.59 o
   7   8  15       17.20       18.85     10.54 o
   8   8  15      197.20      214.34     27.99 o
   0   9  15       29.39       40.04     14.42 o
   1   9  15      119.42      111.91     13.70 o
   2   9  15      519.35      526.63     20.55 o
   3   9  15       39.06       45.95      9.88 o
   4   9  15       59.09       72.50     11.17 o
   5   9  15       79.76       91.25     13.43 o
   6   9  15       17.35       14.81      9.73 o
   7   9  15       16.86       24.18     12.49 o
   8   9  15        2.93        3.59     12.37 o
   9   9  15      186.69      186.95     29.11 o
   0  10  15      139.72      166.31     22.66 o
   1  10  15       67.92       83.98     13.18 o
   2  10  15      117.74      126.81     15.15 o
   3  10  15        8.85       10.25      9.29 o
   4  10  15       72.96       78.04     12.22 o
   5  10  15       10.02       18.58     10.27 o
   6  10  15        2.72        5.79     10.24 o
   7  10  15       19.68       31.81     12.69 o
   8  10  15       17.03       20.77     13.73 o
   9  10  15        6.69       13.62     14.75 o
   0  11  15        4.56       -9.37     13.55 o
   1  11  15        1.03        2.15     10.07 o
   2  11  15       32.77       41.27     12.82 o
   3  11  15       70.35       84.84     14.57 o
   4  11  15        8.05       16.66     10.58 o
   5  11  15       27.15       38.92     13.48 o
   6  11  15        1.23        1.13     11.43 o
   7  11  15        1.96       -2.27     11.62 o
   0  12  15       43.50       50.01     20.58 o
   1  12  15        9.33       15.71     12.50 o
   2  12  15       57.15       59.80     14.43 o
   3  12  15       36.35       42.49     12.74 o
   4  12  15       24.94       38.95     12.96 o
   5  12  15       53.73       48.65     15.58 o
   6  12  15        9.48        4.42     12.54 o
   0  13  15        5.41       15.79     22.55 o
   1  13  15        8.55        8.40     12.61 o
   2  13  15        9.93       21.22     13.25 o
   3  13  15       80.25      100.60     17.08 o
   0   0  16      552.38      513.35     51.24 o
   0   1  16       18.18       12.19      7.72 o
   1   1  16      832.47      768.96     24.14 o
   0   2  16      594.98      532.77     20.67 o
   1   2  16      958.24      885.81     18.37 o
   2   2  16      309.48      284.59     17.58 o
   0   3  16      965.74      964.40     27.62 o
   1   3  16      212.45      224.23     11.48 o
   2   3  16      877.67      841.90     18.49 o
   3   3  16      573.97      527.67     21.52 o
   0   4  16        2.56       -0.72      6.89 o
   1   4  16      668.23      580.51     15.89 o
   2   4  16       80.93       83.83      8.68 o
   3   4  16      160.03      173.28     10.97 o
   4   4  16      193.82      210.27     16.90 o
   0   5  16      376.94      366.70     21.71 o
   1   5  16      686.72      660.85     19.08 o
   2   5  16      252.00      261.19     14.11 o
   3   5  16      259.49      287.60     14.94 o
   4   5  16      190.51      203.78     13.62 o
   5   5  16      119.66      108.99     24.09 o
   0   6  16      308.57      302.73     21.91 o
   1   6  16      122.58      126.00     11.27 o
   2   6  16      225.64      189.44     13.28 o
   3   6  16        9.43       11.11      7.07 o
   4   6  16      182.35      179.57     13.98 o
   5   6  16      115.01      117.05     13.27 o
   6   6  16       42.38       61.99     16.01 o
   0   7  16      794.03      763.33     30.37 o
   1   7  16        8.67       12.54      6.62 o
   2   7  16       72.19       67.35     10.10 o
   3   7  16      146.90      151.85     12.86 o
   4   7  16       15.86       21.83      8.62 o
   5   7  16       14.70       14.14      8.27 o
   6   7  16       47.51       49.30     11.09 o
   7   7  16       39.18       48.30     17.11 o
   0   8  16      267.92      278.85     22.97 o
   1   8  16      100.56       98.62     11.08 o
   2   8  16      133.30      143.82     12.88 o
   3   8  16      105.75      127.14     13.14 o
   4   8  16       34.95       37.60     10.02 o
   5   8  16       60.25       59.45     12.15 o
   6   8  16       55.49       54.11     12.67 o
   7   8  16       76.96       99.70     15.25 o
   8   8  16       10.72       13.86     18.86 o
   0   9  16      207.04      214.62     22.07 o
   1   9  16       91.73       93.27     11.72 o
   2   9  16       43.87       55.16     10.32 o
   3   9  16      147.87      164.85     14.51 o
   4   9  16       29.82       38.58     10.91 o
   5   9  16        6.33       13.01     11.25 o
   6   9  16       35.74       25.40     11.99 o
   7   9  16       54.27       61.27     15.13 o
   8   9  16        6.92        7.18     13.98 o
   9   9  16       32.85       29.57     22.08 o
   0  10  16        7.03        9.66     14.24 o
   1  10  16       36.62       31.71     10.65 o
   2  10  16      233.88      249.47     19.94 o
   3  10  16       26.19       26.73     10.87 o
   4  10  16      182.29      200.09     18.72 o
   5  10  16        8.55       11.35     12.55 o
   6  10  16       39.40       47.62     13.91 o
   7  10  16       48.02       44.70     15.54 o
   8  10  16       19.46       25.55     14.98 o
   0  11  16       37.15       36.59     18.34 o
   1  11  16       22.83       31.16     12.84 o
   2  11  16       24.71       36.05     13.04 o
   3  11  16        5.39       10.99     12.74 o
   4  11  16       16.95       10.30     11.66 o
   5  11  16        7.77        5.62     11.71 o
   6  11  16        9.16       15.69     12.72 o
   0  12  16        2.55       -3.83     18.81 o
   1  12  16       60.84       77.67     16.49 o
   2  12  16       10.37        8.63     13.19 o
   3  12  16      118.15      142.45     17.59 o
   4  12  16       38.48       50.48     14.90 o
   0   1  17      774.01      676.26     26.48 o
   1   1  17       73.16       77.50     13.39 o
   0   2  17      179.79      163.28     16.84 o
   1   2  17      407.81      392.48     14.59 o
   2   2  17      405.78      418.48     20.19 o
   0   3  17       65.97       79.94     12.15 o
   1   3  17        4.57        0.36      5.51 o
   2   3  17      251.58      249.86     13.14 o
   3   3  17      319.88      291.85     19.08 o
   0   4  17        4.66       -5.45      8.47 o
   1   4  17       57.25       46.49      8.26 o
   2   4  17      131.99      110.58     10.90 o
   3   4  17        3.85        0.62      5.92 o
   4   4  17        3.99        9.08      9.15 o
   0   5  17       12.01       18.60      9.89 o
   1   5  17      124.35       96.76     10.37 o
   2   5  17       67.71       67.78     10.08 o
   3   5  17      223.87      234.11     14.69 o
   4   5  17       35.50       37.06      9.18 o
   5   5  17      269.81      283.36     26.26 o
   0   6  17      240.78      212.14     19.79 o
   1   6  17      173.29      166.47     12.97 o
   2   6  17       76.70       71.24     10.36 o
   3   6  17       90.84       87.13     11.38 o
   4   6  17      159.19      191.34     15.43 o
   5   6  17      230.16      268.24     18.71 o
   6   6  17        0.55       -3.01     11.42 o
   0   7  17      186.46      213.72     20.51 o
   1   7  17       50.17       54.61      9.30 o
   2   7  17      106.49      124.78     12.94 o
   3   7  17       30.24       32.39      9.35 o
   4   7  17       75.75       80.42     12.07 o
   5   7  17       19.14       18.25     10.09 o
   6   7  17       17.59       20.83     10.75 o
   7   7  17       27.54       14.45     16.40 o
   0   8  17      213.97      249.60     22.71 o
   1   8  17       56.49       45.94      9.89 o
   2   8  17      126.86      122.39     12.92 o
   3   8  17       42.02       51.87     11.11 o
   4   8  17       25.71       16.57      9.89 o
   5   8  17       75.51       85.28     14.71 o
   6   8  17        8.85       13.04     11.79 o
   7   8  17       27.33       27.83     13.89 o
   8   8  17       15.95       39.05     21.43 o
   0   9  17       73.09       51.85     17.07 o
   1   9  17       45.37       33.41     10.26 o
   2   9  17      144.55      177.62     15.28 o
   3   9  17       18.88       19.50      9.98 o
   4   9  17        3.50        9.54     10.59 o
   5   9  17       27.31       19.47     12.44 o
   6   9  17       18.80       19.45     13.59 o
   7   9  17       16.26       21.77     14.26 o
   8   9  17       88.26       94.88     18.47 o
   0  10  17        0.03        4.17     13.66 o
   1  10  17       18.32       24.20     10.23 o
   2  10  17       93.29      105.74     13.83 o
   3  10  17       15.54       19.60     11.11 o
   4  10  17       22.64       26.89     12.84 o
   5  10  17       70.88       85.21     18.12 o
   6  10  17        4.88        6.99     12.34 o
   7  10  17        2.84        3.23     14.71 o
   0  11  17        0.21        1.02     14.85 o
   1  11  17        8.34       26.32     11.78 o
   2  11  17       22.44       31.11     12.17 o
   3  11  17       31.20       36.95     12.99 o
   4  11  17       11.16        7.11     13.88 o
   5  11  17        8.43        6.89     12.06 o
   0  12  17        0.39        7.62     19.86 o
   1  12  17       23.51       28.68     14.72 o
   2  12  17       51.88       78.89     15.75 o
   0   1  18       76.73       78.40     15.49 o
   1   1  18        2.41       -1.20      9.31 o
   0   2  18        0.38       -5.40      8.45 o
   1   2  18      197.19      197.62     13.19 o
   2   2  18      203.54      211.51     19.09 o
   0   3  18      107.24      113.73     15.48 o
   1   3  18       91.08       91.61     10.18 o
   2   3  18       35.34       33.10      7.80 o
   3   3  18      252.43      233.79     18.91 o
   0   4  18        4.52        2.08     10.23 o
   1   4  18      223.16      187.47     14.07 o
   2   4  18      107.37      138.99     12.92 o
   3   4  18       16.31        6.77      7.79 o
   4   4  18       31.89       49.22     15.01 o
   0   5  18      134.01      112.40     16.28 o
   1   5  18        6.19        4.30      7.24 o
   2   5  18       40.78       54.83      9.70 o
   3   5  18       22.16       16.08      8.30 o
   4   5  18        1.98        7.26      9.18 o
   5   5  18       10.35       19.66     15.07 o
   0   6  18       13.70        0.94      9.88 o
   1   6  18       22.84       30.44      8.85 o
   2   6  18      124.18      141.71     13.64 o
   3   6  18       31.62       30.64      9.27 o
   4   6  18       17.82       15.97      9.98 o
   5   6  18       24.48       32.37     11.02 o
   6   6  18       35.52       54.88     19.12 o
   0   7  18        8.20        0.91     11.05 o
   1   7  18       70.73       68.40     11.11 o
   2   7  18      162.72      165.20     14.88 o
   3   7  18       71.62       66.45     11.84 o
   4   7  18       34.56       39.50     12.05 o
   5   7  18       37.13       36.40     12.24 o
   6   7  18       28.36       37.30     13.19 o
   7   7  18       30.70       27.50     19.85 o
   0   8  18        0.12       -8.53     11.64 o
   1   8  18       13.87       18.82      9.86 o
   2   8  18       12.67       12.47      9.59 o
   3   8  18       77.99       87.88     13.68 o
   4   8  18        8.14       15.49     11.59 o
   5   8  18       52.07       58.78     15.50 o
   6   8  18       13.78       17.40     13.63 o
   7   8  18       17.43       10.97     13.90 o
   8   8  18        0.42       -1.12     19.28 o
   0   9  18        4.19       -6.88     11.76 o
   1   9  18       12.03        8.25      9.73 o
   2   9  18      107.23      115.10     14.98 o
   3   9  18       37.06       45.08     12.33 o
   4   9  18       11.99       27.08     13.82 o
   5   9  18       16.84       16.04     13.48 o
   6   9  18       19.77       27.67     15.64 o
   7   9  18       14.15       19.32     14.53 o
   0  10  18      192.72      212.96     25.29 o
   1  10  18        6.00        3.06     10.14 o
   2  10  18       57.01       71.35     13.97 o
   3  10  18        4.63       13.18     12.55 o
   4  10  18       40.95       64.08     16.84 o
   5  10  18        7.99        3.35     14.11 o
   0  11  18       95.37      119.18     22.75 o
   1  11  18       83.14      101.58     15.36 o
   2  11  18       19.06       40.66     13.01 o
   3  11  18       10.68       25.16     13.68 o
   0   1  19       77.45       54.52     14.50 o
   1   1  19       53.71       64.03     15.32 o
   0   2  19        9.17       -0.43     10.10 o
   1   2  19        9.63        7.26      7.85 o
   2   2  19       21.91       38.45     12.68 o
   0   3  19       40.89       29.21     11.81 o
   1   3  19       22.35       20.02      8.26 o
   2   3  19       93.71       95.67     11.45 o
   3   3  19       93.80       96.90     16.47 o
   0   4  19       14.13        0.20     11.35 o
   1   4  19      113.21      130.21     14.10 o
   2   4  19      102.37      110.70     12.88 o
   3   4  19        1.08       -0.02      8.61 o
   4   4  19       14.84       14.45     15.79 o
   0   5  19       37.81       36.13     13.99 o
   1   5  19       10.97       13.55      8.67 o
   2   5  19       13.06       20.40      9.23 o
   3   5  19        2.63        5.75      8.99 o
   4   5  19       10.75       13.93     10.22 o
   5   5  19       24.60       33.07     17.26 o
   0   6  19       63.76       48.00     14.86 o
   1   6  19       22.21        9.59      8.76 o
   2   6  19        2.39        3.72      8.21 o
   3   6  19       93.72      105.65     14.70 o
   4   6  19       22.37       30.83     12.39 o
   5   6  19       16.33       17.94     11.69 o
   6   6  19        4.07       12.57     18.28 o
   0   7  19        7.22        6.31     12.26 o
   1   7  19       62.44       79.62     12.52 o
   2   7  19        9.47       24.70      9.98 o
   3   7  19        1.29        5.39     10.27 o
   4   7  19       11.25        2.24     11.65 o
   5   7  19       12.77       14.36     13.15 o
   6   7  19       18.19       19.58     14.40 o
   7   7  19       44.48       69.02     23.25 o
   0   8  19        1.32      -13.32     12.53 o
   1   8  19       27.34       40.47     11.41 o
   2   8  19       41.76       47.42     12.48 o
   3   8  19       77.03      106.76     16.38 o
   4   8  19       18.84       23.98     13.97 o
   5   8  19        3.47        2.82     13.12 o
   6   8  19       14.35       23.65     16.02 o
   0   9  19        6.31        8.80     14.79 o
   1   9  19       50.56       68.32     13.84 o
   2   9  19       26.07       33.49     12.94 o
   3   9  19       66.23       97.74     16.71 o
   4   9  19       47.15       60.77     17.10 o
   5   9  19        0.80       15.20     14.03 o
   0  10  19        5.08        8.91     16.00 o
   1  10  19       57.18       65.57     14.86 o
   2  10  19       10.34       12.23     12.14 o
   3  10  19       60.27       90.90     16.26 o
   0   0  20        0.53       11.71     23.42 o
   0   1  20      101.33      114.69     18.72 o
   1   1  20       23.61       20.71     12.87 o
   0   2  20        5.59       -4.86     10.91 o
   1   2  20       12.07       17.94      9.17 o
   2   2  20       21.91       31.74     14.29 o
   0   3  20       67.77       48.32     17.98 o
   1   3  20       10.95        6.28      9.55 o
   2   3  20       12.70        9.95      9.70 o
   3   3  20        3.61       18.86     15.11 o
   0   4  20        2.13       -6.90     11.82 o
   1   4  20        8.68        9.68      9.60 o
   2   4  20       39.58       43.91     11.80 o
   3   4  20        1.39        3.07     10.42 o
   4   4  20        0.00       -0.11     15.17 o
   0   5  20        3.20       -2.23     12.52 o
   1   5  20        0.10       -3.00      9.28 o
   2   5  20       34.43       40.86     11.05 o
   3   5  20       29.41       43.30     11.86 o
   4   5  20       64.64       55.98     15.30 o
   5   5  20        2.82       10.47     18.23 o
   0   6  20        6.62       15.79     15.32 o
   1   6  20       44.28       59.35     12.44 o
   2   6  20       26.29       38.47     11.22 o
   3   6  20       24.75       29.90     12.47 o
   4   6  20       24.97       36.56     13.62 o
   5   6  20       35.62       39.58     14.55 o
   6   6  20        4.73       -3.79     19.15 o
   0   7  20        5.69        3.99     13.46 o
   1   7  20        1.96       -3.44      9.72 o
   2   7  20      134.95      159.67     17.97 o
   3   7  20        0.15       -0.30     11.43 o
   4   7  20       41.25       66.36     16.67 o
   5   7  20       26.39       33.78     15.33 o
   6   7  20        5.04       11.33     14.26 o
   0   8  20       15.62       20.55     17.19 o
   1   8  20       58.89       64.03     13.28 o
   2   8  20       10.10       16.45     11.41 o
   3   8  20       19.24       32.29     14.08 o
   4   8  20        6.31       20.88     14.94 o
   5   8  20       16.39       30.54     15.02 o
   0   9  20       39.79       37.80     19.66 o
   1   9  20       71.74       90.91     15.25 o
   2   9  20       68.96       87.61     15.32 o
   3   9  20        2.65       -2.39     13.40 o
   0   1  21       11.84       31.00     20.57 o
   1   1  21        0.90       -2.23     11.98 o
   0   2  21        0.02        5.24     12.21 o
   1   2  21       12.51       22.53     10.01 o
   2   2  21       28.53       34.15     15.72 o
   0   3  21        4.78        3.90     14.88 o
   1   3  21        9.06        7.18     10.40 o
   2   3  21        5.29       -1.91     10.41 o
   3   3  21       44.62       41.64     23.27 o
   0   4  21        0.05       11.61     15.47 o
   1   4  21        2.25       -6.41      9.84 o
   2   4  21       15.13       16.82     10.98 o
   3   4  21       19.13       18.45     13.22 o
   4   4  21        0.56      -10.55     16.05 o
   0   5  21        1.69        6.14     14.07 o
   1   5  21       25.85       24.63     11.96 o
   2   5  21       28.41       37.02     12.61 o
   3   5  21       77.40      122.75     19.11 o
   4   5  21       27.20       41.93     14.87 o
   5   5  21       30.29       62.96     23.97 o
   0   6  21        0.24      -12.87     12.88 o
   1   6  21        0.42       -3.58     10.20 o
   2   6  21       47.65       46.52     13.01 o
   3   6  21        6.85        7.10     12.41 o
   4   6  21       24.04       21.80     15.36 o
   5   6  21       44.22       55.21     17.41 o
   0   7  21       48.56       52.79     19.83 o
   1   7  21       38.25       53.52     13.62 o
   2   7  21       27.67       33.18     12.94 o
   3   7  21       35.63       60.12     16.80 o
   4   7  21       39.38       42.02     15.83 o
   0   8  21        2.80        2.06     16.28 o
   1   8  21        5.37        7.73     11.63 o
   2   8  21       85.52      111.59     17.46 o
   0   1  22       10.78       12.35     14.62 o
   1   1  22        0.49        7.29     14.11 o
   0   2  22        4.54        0.10     13.24 o
   1   2  22        6.94        0.26      9.40 o
   2   2  22      115.61      137.01     22.72 o
   0   3  22        3.97       -2.11     15.07 o
   1   3  22       10.81       17.92     12.17 o
   2   3  22       47.78       63.94     15.22 o
   3   3  22       53.11       55.17     25.32 o
   0   4  22       70.44       84.41     23.03 o
   1   4  22       59.58       73.45     15.72 o
   2   4  22       14.40       11.89     13.48 o
   3   4  22       10.34        8.88     14.78 o
   4   4  22        0.50        6.83     21.66 o
   0   5  22       11.53       24.28     18.56 o
   1   5  22        1.99        6.33     11.99 o
   2   5  22        5.38        4.62     12.92 o
   3   5  22       32.96       46.52     17.38 o
   4   5  22        0.78       -1.95     13.01 o
   0   6  22        3.16       12.95     16.94 o
   1   6  22        0.71        0.50     11.27 o
   2   6  22       25.44       16.87     13.98 o
   3   6  22        2.39        0.60     13.43 o
   0   1  23       16.39       26.87     16.38 o
   1   1  23       33.15       47.92     17.84 o
   0   2  23        5.06        8.87     18.06 o
   1   2  23       49.91       67.27     15.83 o
   2   2  23      188.27      270.69     42.44 o
   0   3  23        1.36       -0.67     18.22 o
   1   3  23        2.67       -2.17     12.41 o
   2   3  23       91.32      124.18     23.98 o
   3   3  23       22.42       38.02     26.54 o
   0   4  23       13.81        9.17     17.95 o
   1   4  23       24.35       23.67     13.71 o
   2   4  23      115.57      107.42     22.88 o
